# Supplementary material for: FAM13A affects body fat distribution and adipocyte function
Source: Nat Commun. 2020 Mar 19;11:1465. doi: 10.1038/s41467-020-15291-z (PMC7081215; doi:10.1038/s41467-020-15291-z)
Supplement: Supplementary file 4 — Source Data [file 41467_2020_15291_MOESM4_ESM.xlsx]

## Sheet: Figure 3
Figure 3A	FAM13A gene expression during human SGBS adipogenesis
		(Fold change over Day 0)
		D0	D4	D10
		0.799322	2.14025	1.28379
		1.20068	2.53815	1.26876
		1.08535	2.75205	1.62469
		0.832295	3.27503	1.71495
		1.08235	2.80273	1.79772
Figure 3B	siRNA KD of FAM13A in preadipocytes
	(Relative FAM13A expression over scrambled siRNA)
		scRNA	siFAM13A
		0.472237	0.0219687
		1.10466	0.104919
		1.42311	0.155484
Figure 3C	Effects of siRNA KD of FAM13A on SGBS early differentiation
			scRNA			siFAM13A
		CEBPa	0.529444	0.811274	1.65928	3.31663	2.447	1.87712
		PPARg	0.809499	0.982215	1.20829	1.2996	1.32188	1.51753
Figure 3D	CRISPRi KD of FAM13A in preadipocytes
	(Relative FAM13A expression over scrambled sgRNA)
		sgGal4	sgFAM13A_1	sgFAM13A_2	sgFAM13A_3
		0.989108	0.118411	0.0920388	0.112725
		1.10435	0.0350551	0.063659	0.0357369
		0.906542	0.463615	0.385486	0.0418254
Figure 3E	Effects of CRISPRi KD of FAM13A on SGBS early differentiation
			sgGal4			sgFAM13A_1			sgFAM13A_2			sgFAM13A_3
		CEBPa	0.493352	1.90567	0.600974	4.08875	1.14951	2.34052	0.606906	4.02477	1.96429	5.41556	1.31928	2.65647
		PPARg	0.970801	1.12713	0.902065	1.12783	1.7333	0.709869	3.15546	0.773816	3.47306	3.21015	1.00948	3.25514
Figure 3F	siRNA KD of FAM13A in differentiating SGBS adipocytes
	(Relative FAM13A expression over scrambled siRNA)
			scRNA	siFAM13A
			0.487263	0.0747906
			1.22302	0.110693
			1.28972	0.116055
Figure 3G	Effects of siRNA KD of FAM13A on glucose uptake
		(CPM / ug protein)
			scRNA			siFam13a
		Basal	7.60157	12.5937	6.69442	15.0452	20.8256	11.972
		Insulin-stimulated	18.458	46.9945	21.8323	37.0678	53.8034	36.6327

## Sheet: Figure 4
				Figure 4B							Figure 4C								Figure 4D and 4E												Figure 4F													Figure 4G
		Adipocyte number per fat pad (x10^6)							Average size of adipocytes (um)									Adipocyte diameter (um)												Body weight change upon HFD (g)													Weight of adipose tissue (g) after HFD
		SAT			VAT				SAT			VAT					SAT			VAT				weeks on HFD	WT							KO										WT
		WT	KO		WT	KO			WT	KO		WT	KO				WT	KO		WT	KO			0	24.7	23.4	22.8	24.5	22.1	23.7		24.1	23	21	21	22.2	25				SAT	1.42	2.248	2.05	2.42	1.81	2.37
		4.31	9.27		6.84	4.42			35.1836	33.5321		44.2961	58.0926				39.16	32.32		37.02	41.93			1	26	24.2	23	22.9	22.9	23.5		25.5	25.3	23.9	21.9	22.6	24.6				VAT	1.57	1.61	2.78	2.21	3.1	2.96
		1.96	7.01		1.91	3.6			38.7883	40.5051		62.4149	56.3972				34.56	33.15		50.23	74.38			2	30	28	26	30	29	30		31.3	34	28.9	30.5	31	31.8
		7.13	11.55		7.08	5.28			38.0667	34.2008		68.5142	52.9364				22.81	36.07		32.1	33.8			4	33.5	31.2	28.9	32.9	32.1	32.3		33.9	37.8	33.1	31.5	35.1	39.8					KO
		8.24	6.91		8.96	3.8			62.971	35.1641		57.4573	58.5852				23.33	38.12		83.58	52.72			6	38.3	36.1	31	36.7	36.1	36		40	43	37.2	34.5	41	40.2				SAT	2.34	1.93	2.42	2.24	1.94	2.31
		7.72	9.59		7.15	4.47			35.3648	37.6286		65.2681	51.9308				31.31	30.34		28.56	50.98			8	41.5	40	34.5	39.4	39	39.2		44	46	40	39	45	43				VAT	1.23	1.73	1.83	1.18	1.13	1.3
		12.4	9.59		12.15	5.33			48.2371	36.641		38.2527	57.7906				48.26	38.89		41.54	36.04			10	39.8	38.1	32.4	38.5	38.6	37.2		42.2	44	40.8	37.2	41	40.5
		2.7	6.17		2.59	3.67			44.9401	40.3981		62.8464	61.2607				43.86	34.57		28.38	31.26			11	43.5	41.4	35.1	40.1	41.1	38.7		44.2	45.8	42	39.1	45.1	45.6
																	29.48	42.22		57.88	27.07			12	45.5	44.7	39.9	43.3	45.8	44.3		47	50.6	44.3	42.5	47.3	47
																	32.84	26.2		29.61	30.58
																	52.14	38.97		23.1	39.09
																	47.41	33.42		24.76	58.32
																	52.5	24.06		62.67	63.06
																	31.59	33.35		21.48	73
																	73.42	35.8		53.07	71.34
																	27.23	45.09		58.95	69.32
																	30.62	21.82		58.47	24.21
																	46.19	31.88		71.19	90.77
																	57.56	32.9		48.74	29.07
																	38.88	28.45		67.8	45.98
																	28.91	21.02		60.71	63.97
																	33.98	40.22		37.41	66.56
																	20.42	23.37		28.7	45.6
																	37.11	36.58		49.3	31.5
																	34.54	26.21		54.53	74.74
																	25.94	25.93		67.65	26.33
																	46.59	51.58		58.48	93.19
																	31.58	37.32		34.07	58.3
																	30.44	20.7		31.24	57.48
																	38.29	22.68		47.36	29.75
																	57.68	41.42		28.35	61.01
																	33.55	39.49		45.42	33.34
																	53.67	25.58		50.84	56.94
																	34.76	37.76		25.41	76.95
																	21.88	35.73		30.93	79.36
																	51.44	23.18		34.68	62.93
																	32.48	21.91		52.37	38.19
																	49.89	36.65		59.91	21.29
																	28.24	45.94		53.76	39.22
																	40.27	23.51		43.84	55.1
																	33.11	36.34		62.35	43.84
																	41.99	31.9		23.94	77.15
																	36.44	26.92		64.78	60.46
																	33.7	29.03		55.38	49.58
																	28.36	31.93		55.22	62.86
																	51.61	27.79		23.86	36.96
																	44.88	54.58		50.49	21.92
																	44.62	20.09		31.19	83.53
																	39.09	39.73		56.69	21.65
																	22.33	45.86		41.1	41.41
																	31.2	21.09		29.87	89.3
																	52.77	28.63		49.7	64.46
																	26.42	26.06		43.96	77.5
																	51.39	23.42		21.72	74.46
																	25.07	41.91		21.63	24.87
																	30.8	32.41		63.58	55.04
																	33.48	34.05		43.03	23.37
																	25.04	21.44		53.08	51.42
																	21.02	41.19		47.23	53.11
																	21.43	29.32		23.4	42.51
																	40.9	23.48		69.71	27.38
																	50.13	36.61		28.18	65.94
																	53.57	36.28		57.6	64.7
																	55.37	54.27		51.91	30.51
																	31.17	26.95		33.6	38.02
																	25.26	48.27		54.14	85.17
																	28.22	53.72		61.82	53.92
																	45.33	44.82		44.97	93.35
																	23.94	39.64		40.83	32.43
																	44.29	35.48		43.79	68.18
																	44.36	47.57		42.61	35.61
																	32.12	32.74		38.4	92.66
																	42.72	27.04		53.87	76.02
																	47.25	32.29		49.85	33.65
																	42.33	39.76		34.6	91.83
																	24.9	23.4		26.23	38.94
																	50.93	45.53		47.57	49.71
																	20.06	30.54		37.05	34.63
																	25.6	32.11		35.55	113.42
																	30.01	21.54		66.63	61.64
																	32.29	30.72		38.48	63.83
																	35.87	45.44		44.38	79.13
																	38.16	27.1		25.87	74.37
																	25.33	28.63		37.92	55.03
																	47.65	35.33		23.11	64.37
																	26.93	22.45		29.44	50.93
																	26.4	38.06		47.27	32.62
																	43.6	24.66		49.13	39.77
																	22.07	31.58		27.78	69.72
																	22.42	20.77		60.15	53.03
																	28.44	37.09		24.77	64.99
																	41.73	30.49		49.45	52.63
																	42.57	37.84		33.7	86.45
																	45.59	21.28		47.62	39.32
																	30.01	32.64		35.61	66.66
																	46.93	31.11		44.52	89.03
																	23.1	28.03		28.7	54.52
																	37.74	30.08		35.61	41.25
																	29.47	40.15		61.43	149.36
																	53.69	34.86		41.06	100.13
																	23.9	38.58		29.2	66.03
																	26.57	37.36		46.31	52.66
																	21.73	20.15		53.27	67.9
																	25.69	20.24		38.52	95.26
																	29.18	27.05		48.92	49.91
																	39.01	21.22		21.92	42.42
																	31.14	30.41		39.07	45.32
																	37.31	46.16		25.4	25.85
																	38.98	25.05		35.45	160.25
																	32.38	23.17		50.28	105.95
																	30.97	33.89		45.67	42.99
																	59.17	30.07		23.97	92.48
																	45.24	20.18		32.52	72.85
																	23.57	37.51		50.52	61.34
																	22.82	31.69		53.43	100.2
																	25.24	33.77		54.62	79.51
																	26.56	28.6		39.09	73.14
																	24.95	32.38		34.71	98.66
																	20.08	30.24		30.73	51.29
																	20.51	26.81		50.2	53.2
																	43.96	51.42		27.65	25.17
																	28.32	36.99		43.27	63.68
																	26.04	50.66		62.02	72.04
																	32.65	23.4		41.75	30.72
																	24.54	50.85		42.08	96.37
																	35.46	35.17		30.26	36.7
																	20.91	28.94		37.86	49.3
																	29.36	31.98		58.38	88.55
																	24.67	31.72		52.34	84.04
																	31.96	50.24		45.52	78.18
																	35.68	36.61		26.1	68.44
																	25.44	40.78		37.17	45.64
																	40.16	21.57		52.75	70.89
																	38.23	34.86		40.44	50.23
																	27.81	22.51		65.57	40.58
																	26.34	22.96		58.65	73.91
																	67.77	29.13		43.44	94.97
																	32.95	30.98		33.66	51.87
																	60.2	34.29		32.85	44.66
																	22.4	38.74		61.52	59.5
																	21.46	31.72		89.27	29.14
																	39.02	30.69		50.84	68.31
																	65.07	24.91		55.93	34.03
																	37.87	27.31		43.85	68.34
																	57.96	36.43		62	39.2
																	40.27	29.85		42.26	34.33
																	24.39	25		28.63	20.85
																	40.53	21.06		35.16	60.73
																	35.54	25.55		34.95	21.02
																	59.99	30.68		21.13	61.27
																	37.87	43.86		35.22	36.21
																	42.21	40.31		30.56	58.64
																	54.23	24.21		29.39	34.96
																	61.08	30.43		33.16	21.46
																	34.37	21.64		37.99	103.71
																	22.6	29.94		25.89	79.1
																	34.11	22.37		26.35	81.86
																	31.48	25.66		46.85	37.86
																	24.62	25.55		40.31	37.55
																	36.04	33.92		21.92	79.49
																	54.04	28.19		54.54	51.95
																	35.42	21.56		21.6	36.8
																	37.21	38.07		29.07	108.88
																	34.19	39.36		23.89	88.35
																	45.57	22.94		24.68	99.29
																	54.23	25.45		49.68	35.19
																	29.05	33.97		35.21	63.07
																	44.46	28.1		46.29	39.82
																	52.24	28.72		65.55	73.75
																	34.32	23.83		72.02	58.96
																	40.06	49.68		47.48	55.81
																	22.22	44.26		70.79	71.6
																	29.53	33.3		50.54	57.19
																	54.43	40.53		31.33	43.74
																	21.97	38.01		52.05	51.37
																	60.26	44.95		33.38	35.31
																	36.54	20.44		69.16	74.5
																	65.06	21.28		47.9	21.86
																	40.62	32.97		56.31	27.51
																	26.65	39.99		49.19	85.6
																	43.92	31.35		32.35	67.79
																	35.88	32.91		44.33	70.77
																	34.67	25.57		57.56	87.18
																	57.38	34.74		75.11	77.57
																	39.25	32.69		31.48	29.22
																	31.42	28.05		31.93	66.11
																	42.34	48.07		58.52	48.54
																	42.42	33.38		45.46	22.79
																	22.52	35.97		40.24	71.84
																	35.32	22.56		30.68	65.13
																	24.04	25.08		38.49	53.05
																	39.74	31.46		65.03	59.28
																	56.41	33.35		53.19	33.5
																	47.35	31.98		52.64	22.87
																	27.64	21.87		34.13	45.76
																	25.45	35.22		21.71	50.97
																	53.51	28.41		48.63	82.54
																	24.6	44.78		21.97	91.27
																	22.78	20.21		45.54	63.17
																	60.25	35.27		42.38	23.86
																	22.17	36.82		55.61	58.51
																	34.15	31.82		49.94	67.29
																	44.72	38.92		48.96	28.46
																	30.74	44.96		54.3	20.12
																	23.96	25.55		41.01	66.7
																	42.11	20.5		51.63	56.4
																	31.61	20.84		56.37	45.42
																	38.11	41.56		49.83	56.63
																	23.89	30.77		33.61	59.5
																	32.64	40.45		84.41	36.49
																	23.11	25.9		50.07	82.84
																	36.31	36.43		41.67	67.49
																	33.46	23.14		43.8	78
																	27.67	50.24		37.01	67.94
																	20.2	29.18		43.48	36.47
																	24.85	22.66		34.6	48.36
																	30.7	38.39		32.22	91.79
																	49.15	25.91		36.21	75.2
																	51.26	46.18		49.28	58.6
																	35.88	26.02		46.29	79.83
																	27.25	31.44		49.87	31.65
																	21.33	26.79		35.37	57.78
																	37.92	40.78		42.67	22.39
																	40.79	20.55		65.13	90.88
																	34.77	29.2		39.29	82.24
																	30.25	22.92		51.8	62.66
																	22.39	31.1		52.03	67.68
																	23.21	39.29		47.03	90.61
																	50.65	20.93		49.9	46.03
																	37.04	28.59		28.3	87.44
																	36.8	42.74		21.3	34.56
																	37.4	26.11		45.34	77.9
																	30.74	46.59		40.49	34.58
																	29.61	41.97		39.32	61.87
																	31.74	32.5		39.53	67.04
																	20.39	29.93		46.35	82.72
																	22.19	33.06		34.4	45.47
																	38.53	29.24		33.68	83.38
																	51.3	20.67		20.51	42.81
																	38.6	30.24		29.2	53.13
																	59.25	53.52		31.24	55.77
																	29.76	35.98		20.06	79.34
																	27.96	33.35		52.56	20.38
																	34.22	32.13		23.1	23.97
																	32.7	45.28		33.2	72.37
																	54	39.58		46.92	64.5
																	25.98	31.97		57.95	48.56
																	43.95	30.27		64.68	21.28
																	32.23	28.53		40.16	45.45
																	47.03	27.73		45.22	37.11
																	23.11	33.13		37.1	30.18
																	33.44	31.49		24.87	83.52
																	39.24	23.19		23.59	44.87
																	26.5	26.96		50.19	43.01
																	30.36	39.67		60.05	68.14
																	25.09	45.46		37.88	65.89
																	28.36	44.83		51.53	60.51
																	49.63	40.49		29.5	84.58
																	22.75	51.59		21.05	82.8
																	21.28	32.22		60.83	39.08
																	31.59	22.05		22.99	74.76
																	44.96	30.72		44.69	62.59
																	34.07	25.17		65.31	75.74
																	25.82	28.58		53.36	58.21
																	35.76	22.63		31.14	68.19
																	40.51	37.09		38.28	58.49
																	24.59	20.75		37.7	81.01
																	40.26	37.18		60.25	66.18
																	37.43	30.54		49.5	28.67
																	26.97	25.57		58.23	23.58
																	38.78	34.65		56.4	65.66
																	31.83	26.2		20.97	77.23
																	50.12	22.97		54.57	88.45
																	45.19	31.43		54.87	44.84
																	61.93	23.19		39.3	26.84
																	38.65	25.42		60.57	31.11
																	38.31	39.43		24.3	28.17
																	20.29	26.89		29.05	55.59
																	20.3	45.38		58.52	67.98
																	37.8	24.36		51.91	39.35
																	34.47	31.71		27.36	110.61
																	32.73	30.47		56.36	54.32
																	21.8	39.3		61.28	80.58
																	22.38	32.79		41.48	66.6
																	26.48	37.97		52.76	46.21
																	29.27	47.94		42.25	27.29
																	32.56	44.69		46.82	60.67
																	22.64	47.48		55.92	50.78
																	50.48	45.44		45.36	68.74
																	52.95	30.62		31.89	43.96
																	21.03	36.66		57.77	74.28
																	26.12	33.39		59.67	49.66
																	24.77	30.81		62.83	25.28
																	41.1	32.31		29.07	37.57
																	27.81	36.13		48.53	41.86
																	36.49	26.94		48.48	40.98
																	20.73	32.36		45.33	48.06
																	24.99	33.91		53.56	85.66
																	23.81	23.1		43.72	67.54
																	52.51	25.65		61.42	52.71
																	48.02	25.87		59.88	86.93
																	29.44	44.02		39.59	49.93
																	24.38	40.82		25.3	44.27
																	30.97	25.03		31.76	83.5
																	22.76	32.01		36.08	65.15
																	41.07	47.99		33.78	56.3
																	38.15	38.74		59.52	82.09
																	22.87	28.45		47.61	71.59
																	21.92	29.44		40.02	84.44
																	30.42	39.55		30.08	38.48
																	48.99	28.59		46.63	54.27
																	26.98	23.04		54.26	76.14
																	43.43	29.41		53.04	30.2
																	44.39	22.8		31.95	44.31
																	26.4	27.88		34.4	82.05
																	37.87	25.92		68.54	63.97
																	59.45	22		78.16	57.63
																	20.92	23.1		49.64	61.82
																	29.7	39.26		38.68	61.5
																	20.52	36.52		39.61	34.2
																	24.58	22.61		21.72	41.53
																	41.42	34.14		59.31	59.13
																	21.82	22.45		37.74	72.69
																	39.83	40.73		25.92	77.86
																	36.94	36.14		58.75	82.53
																	46.03	34		47.51	46.55
																	30.48	32.42		60.67	70.03
																	49.3	46.1		70.81	72.09
																	35.85	44.39		43.75	84.46
																	22.68	25.21		34.14	60.22
																	24.59	51.76		64.34	66.46
																	21.21	30.71		73.84	43.39
																	26.18	52.9		25.28	61.71
																	36.31	29.82		33.37	85.56
																	21.09	29.39		45.07	48.41
																	38.8	21.67		48.51	55.69
																	39.14	24.19		52.01	42.65
																	40.19	30.15		22.19	46.12
																	27.17	22.31		47.62	75.36
																	29.83	28.29		43.5	91.64
																	36.74	31.79		55.06	77.68
																	24.46	26.81		45.02	25.28
																	22.48	23.55		39.99	36.84
																	43.19	37.47		39.21	40.41
																	38.4	30.04		30.96	23.66
																	34.74	25.83		40.61	70.11
																	38.41	27.81		39.89	42.5
																	47.76	29.72		26.9	68.49
																	28.34	35.93		44.12	33.56
																	26.1	25.82		49.55	64.06
																	26.61	37.57		25.42	28.19
																	46.04	32.14		23.15	70.01
																	32.04	37.41		41.84	50.96
																	28.45	25.03		21.12	20.95
																	32.74	21.78		41.01	29.85
																	32.15	38.57		52.66	74.67
																	23.26	23.64		28.37	50.9
																	21.09	42.6		66.16	70.81
																	51.99	21.41		49.19	43.96
																	23.31	23.62		27.8	21.62
																	31.22	27.74		88.86	79.28
																	40.59	34.09		40.96	52.69
																	37.99	20.74		62.77	61.72
																	20.09	28.42		62.86	78.26
																	27.98	21.7		35.44	46.54
																	22.84	30.36		40.18	50.08
																	21.97	30.08		29.67	94.11
																	20.85	20.02		49.43	91.01
																	30.23	24.77		56.65	75.71
																	39	50.23		55.26	68.22
																	26.93	43.85		47.83	72.05
																	43.41	29.23		46.29	48.03
																	45.27	42.16		31.02	50.77
																	37.53	33.77		48.68	95.1
																	59.01	41.79		26.88	84.98
																	34.43	44.28		29.7	34.32
																	28.21	38.43		39.99	72.89
																	60.1	44.99		45.31	43.64
																	20.29	20.53		46.18	80.01
																	29.54	21.54		44.07	41.26
																	33.22	38.23		57.23	67.01
																	22.01	26.9		57.68	32.15
																	40.26	32.6		60.3	33.91
																	36.89	32.52		21.01	38.35
																	30.25	24.02		59.84	27.96
																	49.41	22.05		67.46	23.34
																	28.59	32.65		69.12	23.18
																	22.97	33.81		57.23	26.05
																	24.52	27.98		47.25	32.61
																	29.99	48.19		63.01	66.07
																	27.45	24.24		27.37	50.8
																	36.51	33.63		39.14	96.91
																	26.38	38.78		25.38	40.67
																	38.68	25.2		47.17	107.38
																	40.05	31.37		23.36	67.59
																	27.06	33.96		53.08	75.42
																	22.58	35.47		32.08	47.73
																	24.56	48.02		42.91	38.96
																	36.91	34.12		25.67	53.14
																	32.23	20.48		53.97	47.97
																	46.62	35.5		39.92	39.51
																	59.42	36.41		64.29	71.15
																	42.64	33.78		61.51	51.21
																	38.64	39.33		23.99	66.62
																	53.07	36.14		36.98	51.28
																	34.43	23.38		44.49	57.62
																	28.31	27.12		52.19	75.53
																	33.95	23.64		31.7	76.76
																	30.17	48.05		57.42	46.07
																	42.17	45.86		53.17	51.59
																	48.25	30.38		46.92	52.31
																	40.71	20.59		52.1	45.08
																	23.93	23.4		43.63	46.97
																	45.39	26.35		43.95	64.78
																	22.19	26.34		31.72	48.58
																	29.88	28.27		32.28	47
																	66.67	38.13		29.25	88.21
																	36.77	39.46		23.68	27.83
																	23.46	28.62		48.77	63.76
																	51.13	48.29		43.96	65.08
																	29.44	31.68		40.18	128.78
																	31.38	26.12		43.75	71.32
																	26.7	49.32		43.72	26.35
																	25.07	28.75		29.66	64.58
																	24.36	30.95		34.78	48.27
																	30.26	49.45		63.93	75.19
																	26.07	28.73		37.51	51.6
																	30.06	36.92		37.3	87.8
																	28.89	60.78		51.72	31.45
																	49.97	43.11		32.59	52.29
																	32.33	37.36		45.88	58.21
																	37.94	39.87		68.09	42.93
																	60.58	53.8		48.02	89.86
																	37.04	33.73		56.01	21.9
																	27.58	35.8		54.26	33.33
																	47.95	43.98		21.7	148.84
																	31.26	57.38		42.95	37.2
																	55.95	24.17		61.12	20.51
																	55.54	34.21		48.64	20.13
																	26	24.25		44.26	41.79
																	24.27	41.44		43.4	78.85
																	20.23	34.4		40.82	25.13
																	27.87	44.65		41.51	48.18
																	20.72	25.65		41.32	68.96
																	37.59	58.77		46.29	50.1
																	63.56	33.44		51.08	31.55
																	29.68	48.06		59.39	57.11
																	27.39	20.42		37.87	49.64
																	41.49	44.85		22.18	81.96
																	20.81	41.65		35.61	93.28
																	28.61	53.67		39.3	22.12
																	58.3	50.46		20.36	43.97
																	26.96	36.61		71.73	98.82
																	32.42	22.18		56.66	75.88
																	43.13	65.23		46.92	44.17
																	40.56	45.92		66.32	65.8
																	24.46	39.02		55.69	77.09
																	38.89	25.74		35.78	107.16
																	28.61	31.28		24.32	28.22
																	40.82	41.27		24.22	67.44
																	46.16	28.45		38.13	28.76
																	40.71	33.42		74.33	83.84
																	46.09	51.43		30.17	99.31
																	40.05	36.4		73.99	26.96
																	29.53	56.02		44.28	77.48
																	35.01	36.32		27.74	58.29
																	31.98	51.23		48.94	79.9
																	34.53	25.59		22.76	57.45
																	36.26	28.13		48.82	65.27
																	45.97	37.19		27.75	28.15
																	49.12	27.83		43.17	69.73
																	33.23	27.99		67.84	20.14
																	24.44	40.94		56.55	97.03
																	43.75	28.9		42.72	20.27
																	38.16	51.49		50.7	28.82
																	22.4	31.04		42.7	65.4
																	25.16	31.79		63.38	22.61
																	22.89	35.48		34.56	48.69
																	38.59	22.53		38.52	59.32
																	24.14	56.15		23.02	75.23
																	55.2	23.7		68.21	90.5
																	39.33	52.84		30.85	25.02
																	51.63	28.34		58.95	35.6
																	34.79	37.06		31.9	54.16
																	30.33	53.79		64.54	59.83
																	23.62	55.59		47.43	29.13
																	21.62	38.09		78.45	26.8
																	30.49	32.99		23.97	22.86
																	27.26	49.96		68.08	34.19
																	56.67	26.28		70.99	61.17
																	22.4	48.51		44.38	68.68
																	29.71	22.81		47.97	60.37
																	40.25	50.05		22.26	28.81
																	23.38	33.15		44.82	59.9
																	74.96	49.36		83.27	36.79
																	25.96	28.96		54.06	127.94
																	23.04	48.18		44.82	62.13
																	35.4	22		62.4	29.22
																	29.65	23.83		74.09	97.8
																	58.61	51.96		49.04	42.98
																	48.88	48.28		30.3	41.83
																	34.24	23.31		31.12	59.39
																	43.64	49.34		35.76	45.28
																	49.93	26.31		109.07	36.32
																	59.78	54.34		40.48	64.63
																	40.47	39.85		26.14	65.71
																	52.44	34.61		34.44	62.41
																	37.6	36.7		48.33	53.73
																	40.45	65.17		30.43	31.45
																	49.62	50.93		54.55	50.75
																	20.01	21.63		25.87	40.91
																	35.35	42		71.65	58.24
																	41.24	41.71		36.46	52.56
																	45.08	37.54		82.51	32.51
																	71.33	29.5		47.8	58.32
																	44.39	23.72		20.36	34.17
																	50.82	21.07		22.48	61.67
																	44.44	24.38		78.25	41.21
																	71.97	41.15		50.14	30.27
																	27.47	25.4		37.39	23.33
																	39.46	20.16		21.96	79.04
																	50.86	33.56		27.66	65.14
																	61.02	55.69		28.64	55.77
																	69.84	26.33		71.46	79.73
																	49.44	41.8		55.19	64.8
																	32.8	51.9		76.2	60.08
																	32.65	40.64		64.52	64.43
																	40.02	44.32		112.89	72.08
																	44.7	29.63		26.34	65.98
																	52.71	43.47		64.86	83.55
																	56.08	43.8		46.34	67.64
																	23.84	25.53		53.79	73.53
																	56.4	38.06		89.64	36.58
																	54.3	55.8		22.94	46.12
																	54.1	25.24		62.84	43.08
																	32.43	35.6		93.77	24.95
																	40.98	53		62.69	41.88
																	37.65	27.06		68.01	70.5
																	46.46	27.64		31.89	89.11
																	25.66	38.49		63.2	63.38
																	51.43	24.62		163.74	41.83
																	22.72	77.73		45.58	71.6
																	44.55	44.02		28.27	31.25
																	60.46	43.35		79.43	49.47
																	43.37	27.19		87.81	33.72
																	65.23	34.98		124.71	35.71
																	52.12	34.21		56.09	61.8
																	39.22	45.44		32.87	32.58
																	22.49	43.83		73.02	62.23
																	54.15	29.14		104.13	47.84
																	37.22	36.35		93.99	41.04
																	47.56	34.32		39.6	60.03
																	52.91	66.47		78.46	32.79
																	42.84	36.12		40.73	35.43
																	36.26	22.15		58.82	81.4
																	41.92	31.27		90.45	88.65
																	87.69	29.48		117.16	49.28
																	21.01	44.89		52.52	59.35
																	74.25	28.38		80.18	90.68
																	78.01	38.89		41.31	94.9
																	34.25	38.57		91.39	88.59
																	20.2	39.09		71.89	71.87
																	35.5	22.47		51.92	75.67
																	44.3	45.03		45.93	20.38
																	35.18	54.46		76.1	52.63
																	35.18	62.48		87.44	44.48
																	65.3	55.81		59.68	73.7
																	57.87	37		56.31	89
																	38.91	48.87		31.18	72.84
																	38.14	37.09		91.34	86.56
																	42.57	24.68		36.16	37.96
																	22.28	52.25		54.48	60.37
																	34.85	59.61		49.38	25.32
																	21.2	46.7		24.41	30.51
																	55.48	43.64		36.2	21.56
																	37.67	33.36		81.48	56.58
																	60.95	40.08		49.07	102.62
																	24.19	50.23		39.48	26.12
																	32.12	34.15		96.48	64.95
																	49.22	40.42		63.58	78.94
																	28.51	41.57		44.19	79.93
																	30.45	32.76		87.87	30.53
																	59.5	51.76		25.94	50.67
																	32.12	41.85		62.69	62.72
																	20.44	28.85		96.64	61.68
																	30.44	21.62		78.96	55.96
																	48.91	63.34		62.24	59.03
																	37.05	46.52		83.56	77.63
																	50.43	31.21		59.11	56.07
																	46.23	40.03		78.05	61.94
																	20.97	36.57		88.21	60.58
																	24.35	27.83		86.73	89.43
																	39.91	57.07		44.12	22.48
																	37.76	39.97		55.51	34.48
																	52.23	40.18		79.85	36.63
																	57.03	29.48		64.71	39.51
																	43.81	24.29		81.61	54.05
																	26.73	32.42		44.6	74.14
																	21.8	35.22		32.63	55.05
																	44.76	54.57		128.95	42.49
																	36.97	38.7		58.4	36.95
																	44.99	33.3		108.96	85.49
																	34.58	35.81		59.01	80.91
																	31.1	24.21		69.18	24.95
																	54.73	30.63		77.8	62.63
																	48.87	29.77		27.92	48.34
																	39.85	27.13		81.82	38.73
																	33.31	30.29		35.45	37.63
																	30.29	23.3		54.67	31.44
																	25.82	24.44		41.53	25.56
																	21.14	21.71		50.99	44.81
																	46.46	33.16		118.89	20.62
																	39.12	21.95		85.36	32.72
																	51.17	30.49		26.52	47.05
																	32.93	30.76		75.56	53.03
																	22.79	35.52		90.05	59.53
																	32.83	38.18		86.82	55.88
																	22.91	33.74		85.48	96.4
																	26.19	36.11		89.68	44.55
																	42.58	30.09		82.36	28
																	27.97	54.17		84.76	37.36
																	47.84	25.35		53.51	65.52
																	21.79	35.94		105.89	104.64
																	30	42.06		91.99	28.84
																	30.64	37.62		47.77	48.82
																	41.64	54.77		41.79	41.49
																	35.55	24.94		72.08	37.46
																	30.65	36.02		72.62	83.05
																	56.95	44.82		32.97	75.81
																	25.49	34.17		61.86	36.35
																	49.96	40.66		45.96	33.91
																	45.65	46.04		49.7	77.82
																	24.62	43.3		41.92	24.85
																	26.77	48.73		96.85	24.69
																	26.67	21.21		36.45	56.84
																	28.29	29.89		32.38	68.42
																	21.28	52.32		50.42	113.54
																	50.77	35.72		71.52	43.24
																	25.25	32.73		65.82	52.34
																	52.97	37.95		20.5	56.64
																	39.57	42.14		59.21	44.62
																	47.29	44.38		70.55	38
																	23.35	29.4		77.18	59.1
																	24.52	26.94		64.75	25.04
																	57.95	35.53		60.2	84.9
																	48.9	22.25		58.13	58.76
																	38.32	37.37		83.55	33.36
																	45.39	34.67		83.84	96.71
																	42.45	56.39		102.96	46.07
																	25.05	39.16		78.86	48.19
																	30.34	48.16		38.53	51.84
																	30.81	50.69		44.9	90.36
																	33.86	38.56		29.23	41.24
																	36.12	38.02		82.52	75.42
																	56.8	35.07		60.22	37.54
																	30.51	52.4		30.2	50.05
																	30.11	44.26		23.18	55.75
																	36.32	37.84		109.29	49.64
																	67.67	46.28		74.29	59.34
																	34.65	39.88		68.33	61.68
																	36.2	42.51		85.57	50.87
																	27.52	35.41		41.03	31.58
																	41.46	37.31		60.66	86.68
																	41.54	46.02		81.5	54.55
																	22.26	46.47		22.17	67.79
																	30.68	36.17		49.84	49.55
																	42.89	23.53		62.09	37.26
																	28.19	38.17		74.94	54.05
																	37.24	35.63		30.08	31.73
																	43.77	33.74		62.9	32.49
																	39.19	46.66		56.75	23.81
																	25.82	32.45		62.18	39.37
																	92.44	50		49.23	24.58
																	43.19	37.29		20.75	71.02
																	24.26	30.99		57.68	82.58
																	35.59	46.09		78.84	78.85
																	22.44	48.38		121.62	39.45
																	28.84	51.69		75.32	88
																	27.81	68.03		91.67	22.12
																	56.63	50.94		43.61	73.5
																	51.47	22.31		97.17	88.94
																	52.27	29.56		51.8	20.94
																	39.62	40.88		45.43	28.78
																	77.29	41.06		84.2	33.86
																	27.87	41.05		102.64	24.9
																	22.42	45.51		94.2	66.31
																	39.73	33.1		44.17	27.46
																	33.65	25.05		55.34	29.97
																	23.86	28.58		45.48	38.08
																	22.94	40.9		36.73	37.5
																	42.72	26.09		71.35	44.47
																	24.05	31.8		53.97	91.26
																	38.54	20.94		91.42	73.29
																	36	29.84		30.11	71.19
																	41.58	36.81		51.24	77.56
																	29.65	46.22		73.52	44.3
																	23.76	39.24		46.12	73.39
																	21.81	23.1		64.03	45.01
																	38.63	30.18		35.69	98.59
																	58.02	51.27		30.26	28.05
																	36.41	59.59		68.1	85.74
																	30.44	35.97		68.97	77.54
																	24.79	35.33		70.78	56.56
																	51.47	39.42		77.59	45.17
																	28.17	31.66		63.19	38.47
																	25.96	44.79		91.94	51.31
																	50.57	29.98		75.23	46.23
																	45.04	48.06		85.2	65.66
																	22.42	60.83		34.87	21.9
																	26.4	27.74		85.15	52.28
																	30.45	49.28		76.75	69.68
																	43.17	22.62		75.43	62.57
																	27.99	32.04		61.64	34.39
																	25.1	52.64		43.77	59
																	43.38	36.84		170.99	50.91
																	38.75	32.37		47.25	61.91
																	48	45.23		91.66	44.63
																	41.06	23.37		129.46	48.59
																	37.27	38.1		48.34	48.14
																	38.46	33.88		103.03	47.69
																	75.01	27.62		98.61	42.31
																	49.89	24.8		104.92	72.33
																	30.81	21.17		32.1	67.77
																	41.09	21.43		65.17	48.99
																	44.09	30.13		75.25	46.7
																	55.99	45		46.36	34.57
																	37.12	41.23		56.66	20.87
																	25.65	45.07		88.04	78.38
																	30.11	37.58		103.59	43.91
																	64.61	36.49		116.71	39.99
																	41.21	26.22		31.5	23.86
																	52.87	29.61		35.83	73.98
																	29.32	39.64		64.42	62.46
																	29.76	29.68		97.97	82.02
																	50.95	70.16		116.01	24.79
																	31.84	37.84		96.83	72.53
																	32.85	50.54		79.79	43.98
																	51.87	30.17		88.72	76.98
																	38.87	25.95		75.02	22.35
																	46.13	34.63		43.61	66.23
																	25.08	57.53		62.46	73.6
																	42.67	30.63		70.29	83.48
																	59.01	36.03		62.64	40.57
																	29.29	69.79		41.72	59.09
																	35.07	20.53		39.9	104.53
																	20.33	51.26		58.01	122.69
																	26.28	31.8		94.58	52.31
																	28.64	20.7		101.19	36.43
																	47.94	45.22		61.09	91.05
																	42.92	40.67		46.07	53.56
																	48.56	35.96		38.21	89.05
																	77.84	33.24		72.3	39.59
																	69.02	55.33		102.46	48.01
																	42.11	60.85		51.08	36.02
																	33.86	30		65.54	44.88
																	41.77	61.24		92.44	92.12
																	37.47	56.67		68.84	74.89
																	20.74	39.41		68.85	54.95
																	33.77	56.58		94.11	33.65
																	32.22	24.81		88.34	44.26
																	49.36	51.78		77.33	88.97
																	59.59	29.04		85.98	40.34
																	20.76	29.01		66.08	30.49
																	47.08	78.12		72.6	49.11
																	30.36	45.35		45.71	78.93
																	49.11	32.02		110.93	72.21
																	37.27	36.5		69.63	64.02
																	52.83	20.03		48.27	37.86
																	33.17	22.34		139.89	27.57
																	51.41	40.57		37.22	28.49
																	23.54	29		43.77	34.45
																	26.13	50.38		88.49	75.17
																	40.04	23.4		73.21	47.5
																	37.76	35.34		74.53	48.75
																	43.86	41.35		59.34	63.55
																	37.45	43.57		29.85	34.03
																	21.99	58.45		55.9	56.18
																	43.76	55.05		109.09	34.99
																	37.2	49.85		21.58	28.84
																	38.35	37.7		112.89	22.74
																	34.82	32.49		83.76	35.12
																	31.2	44.15		47.85	53.31
																	54.83	65.06		41.59	52.01
																	49.26	42.13		83.45	34.33
																	27.67	41.92		97.59	43.02
																	40.09	48.41		72.33	21.42
																	38.55	60.81		65.71	54.42
																	30.5	71.69		78.53	43
																	44.37	44.47		99.05	42.61
																	20.57	51.22		104.95	94.67
																	44.17	39.28		76.42	48.23
																	39.35	50.8		34.97	35.67
																	51.32	21.35		30.6	58.7
																	33.87	44.9		98.87	53.54
																	23.05	23.12		177.02	48.42
																	26.59	67.96		85.46	85.64
																	45.05	26.44		84.33	112.31
																	47.87	23.94		102.44	26.34
																	21.68	43.29		50.78	54.25
																	34.71	61.66		33.95	57.92
																	29.38	23.76		30.07	20.7
																	35.71	85.26		22.47	34.07
																	30.97	53.91		65.73	36.35
																	47.55	28.37		81.4	27.64
																	47.86	30.02		77.58	34.88
																	49.31	50.78		51.82	35.82
																	45.93	43.02		60.07	34.93
																	25.09	26.34		30.47	44.84
																	25.53	24.15		95.54	31.55
																	28.56	32.76		36.79	65.05
																	31.16	46.84		110.86	52.47
																	21.83	24.66		20.95	68.83
																	28.24	23.31		33.5	23.39
																	34.46	37.95		38.07	25.16
																	51.52	37.36		96.9	76.2
																	29.07	31.13		87.7	69.5
																	53.77	38.37		52.91	34.79
																	28.98	25.82		57.47	53.05
																	75.79	28.44		53.45	29.13
																	24.11	21.79		41.22	34.28
																	30.16	46.62		65.54	97.5
																	48.71	56.99		91.02	44.54
																	36.66	28.82		107.41	28.79
																	48.01	65.56		44.09	27.74
																	45.43	57.86		83.98	81.65
																	20.76	76.21		114.92	77.91
																	39.56	41.16		78.09	43.2
																	37.62	54.04		74.88	26.53
																	56.57	79.82		20.5	35.09
																	43.48	85.77		61.07	21.3
																	21.41	69.05		71.03	64.28
																	44.34	52.41		60.8	70.92
																	36.66	43.82		64.13	61
																	34.03	30.35		196.38	40.84
																	30.85	41.89		81.95	73.99
																	54.57	87.85		111.26	70.39
																	48.56	23.09		79.45	55.11
																	39.42	36.21		52	68.96
																	29.87	22.01		53.54	33.5
																	30.01	51.47		92.76	56.9
																	25.57	59.74		88.81	60.62
																	20.88	49.94		21.29	50.95
																	46.04	60.86		60.38	45.6
																	38.82	64.57		36.48	23.61
																	50.69	57.04		79.88	59.39
																	32.79	24.65		55.4	86.52
																	35.99	77.75		43.17	41.89
																	22.04	58.87		89.86	53.07
																	47.28	64.32		42.84	20.39
																	25.71	46.39		29.92	56.65
																	41.96	52.74		54.3	54.33
																	47.75	25.14		67.3	46.14
																	21.6	49.64		40.7	77.21
																	29.86	38.42		63.46	22.92
																	26.44	47.52		75.58	66.29
																	26.49	24.26		83.64	53.77
																	35.38	26.02		30.44	33.87
																	30.34	51.89		48.32	80.76
																	56.89	24.58		32.4	24.5
																	24.81	95.48		44.08	74.53
																	49.76	54.29		32.12	45.98
																	45.39	63.94		71.69	67.14
																	24.24	47.56		127.73	73.68
																	29.58	38.9		120.18	75.91
																	26.49	71.49		55.27	58.52
																	27.94	41.17		45.2	72.23
																	20.81	68.08		56.1	53
																	37.01	52.44		33.48	65.56
																	50.63	43.4		63.35	46.1
																	24.78	46.38		30.82	33.86
																	36.15	53.37		44.22	65.59
																	51.51	59.68		71.53	66.12
																	46.29	46.17		42.8	34.35
																	22.15	48.34		80.88	65.36
																	24.48	58.04		109.39	64.05
																	57.73	21.61		52.21	51.41
																	48.68	25.2		71.27	63.48
																	38.17	21.41		51.25	52.75
																	45.21	34.52		28.19	48.17
																	42.37	65.89		77.42	69.54
																	30.42	53.32		62.49	44.05
																	30.54	54.93		102.77	61.65
																	24.52	33.34		78.54	37.1
																	33.56	25.71		31.19	79.47
																	35.93	49.38		70.45	67.05
																	56.68	30.35		60.62	82.11
																	33.71	26.95		40.81	66.79
																	28.09	22.24		31.11	67.82
																	35.93	32.56		37.34	58.54
																	67.47	27.68		36.41	48.62
																	34.22	20.06		46.12	28.6
																	36	36.2		23.67	23.89
																	27.46	35.12		44.42	38.44
																	37.35	49.76		97.86	48.11
																	41.42	36.78		37.26	139.96
																	22.04	28.94		95.43	39.69
																	28.32	24.2		68.54	54.96
																	30.06	22.63		59.46	49.11
																	40.31	40.07		20.7	76.97
																	36.94	47.1		78.33	42.27
																	43.77	25.98		82.17	23.13
																	38.74	36.66		74.92	51.22
																	25.5	26.23		53.33	36.73
																	92.34	24.78		47.34	52.16
																	37.19	26.41		110.77	93.31
																	24.32	47.15		75.48	58.3
																	35.17	38.46		28.87	47.24
																	22.25	20.08		93.86	30.74
																	28.74	27.55		88.79	79.65
																	36.67	21.21		55.44	31.91
																	56.25	29.73		47.84	63.63
																	50.95	37.78		39.62	43.57
																	51.8	32.45		96.51	21.43
																	39.42	35.16		113.26	21.16
																	26.06	27.82		63.25	112.64
																	80.53	36.16		36.98	120.63
																	27.85	32.18		89.09	47.76
																	21.96	30.97		29.86	38.9
																	39.29	24.79		53.39	33.14
																	33.21	21.34		56.07	86.4
																	22.77	47.65		21.71	35.87
																	40.91	22.28		41.4	69.65
																	31.34	53.88		71.56	46.55
																	40.44	21.57		30	85.92
																	48.67	32.98		53.57	70.37
																	23.49	26.1		68.68	69.12
																	27.73	27.76		25.4	29.78
																	30.95	21.42		58.79	32.68
																	23.86	48.18		56.02	71.44
																	24	29.99		60.49	40
																	20.64	22.12		76.68	31.8
																	20.49	35.05		25.83	59.23
																	46.79	43.66		55.26	60.69
																	25.94	33.22		53.61	35.65
																	37.41	28.8		77.88	24.88
																	63.91	30.91		79.53	64.24
																	72.39	31.37		59.94	60.29
																	69.97	37.39		24.77	45.21
																	32.25	26.56		23.9	22.92
																	20.93	30.3		42.93	44.98
																	43.68	44.84		57.3	52.76
																	71.91	38.83		33.11	54.43
																	48.75	25.55		48.38	23.22
																	99.4	42.27		45.51	23.44
																	24.48	42.58		29.33	68.24
																	86.02	30.71		58.99	111.64
																	121.16	41.83		77.1	44.27
																	55.9	41.84		64.58	26.67
																	72.44	29.12		32.43	29.62
																	55.48	36.11		89.38	57.1
																	86.57	37.61		25.11	92.94
																	31.26	28.02		54.3	88.17
																	35.23	34.85		58.32	63.07
																	77.47	37.92		22.25	41.8
																	25.46	33.16		48.35	50.58
																	38.64	32.1		93.01	70.69
																	58.7	23.61		90.5	25.43
																	29.41	31.24		77.91	67.01
																	22.34	28.63		83.08	53.34
																	37.91	21.92		20.72	21.07
																	27.9	43.23		54.05	42.58
																	60.18	27.79		79.71	57.37
																	38.04	43.34		30.85	31.37
																	25.02	46.13		96.19	31.88
																	53.47	36.06		69.95	54.43
																	38.34	40.97		31.57	28.19
																	25.55	42.2		25.39	78.26
																	31.84	30.91		50.66	102.76
																	50.77	26.58		99.39	43.51
																	23.86	32.6		49.95	72.77
																	59.7	29.66		69.12	44.36
																	25.57	40.08		64.28	59.95
																	23.36	22.1		75.61	20.61
																	47.83	40.92		77.78	127.75
																	43.85	23.55		62.97	95.62
																	34.08	47.13		48.72	33.46
																	20.06	44.4		23.2	35.7
																	39.97	62.85		57.05	62.53
																	89.71	41.79		78.59	75.87
																	90.87	41.05		37.64	28.91
																	35.11	24.07		47.38	22.44
																	24.25	23.8		86.96	54.92
																	36.22	22.15		55.34	36.27
																	33.87	31.28		27.02	81.78
																	29.43	43.45		74.51	57.29
																	43.09	72.9		46.83	94.39
																	43.86	29.75		23.4	88.87
																	43.31	33.27		49.26	96.23
																	38.11	27.91		82.39	22.68
																	23.92	49.33		21.02	71.11
																	25.42	37.3		59.78	66.1
																	57.48	53.77		62.35	52.85
																	36.69	49.65		38.54	36.79
																	42.48	40.24		36.16	75.66
																	47.84	46.8		45.97	62.98
																	38.24	28.49		59.62	80.82
																	34.97	30.31		71.57	76.78
																	27.38	31.19		21.44	36.06
																	23.08	30.81		40.81	27
																	22.97	34.72		22.87	35.17
																	22.4	31.61		75.27	53.29
																	22.28	25.36		75.8	93.8
																	27.88	37.76		69.65	59.34
																	21.1	21.01		23.52	79.9
																	40.21	38.44		56.71	20.24
																	28.37	40.78		42.34	83.95
																	38.24	22.97		72	32.51
																	45.78	39.38		74.82	50.44
																	41.1	39.96		107.19	33.08
																	41.52	40.36		58.11	39.14
																	34.07	37.35		58.55	25.76
																	34.89	37.44		77.74	74.64
																	27.08	23.75		34.69	63.02
																	32.16	25.46		64.73	58.39
																	47.24	22.25		62.29	28.42
																	21.18	28.86		99.87	76.51
																	20.74	30.99		49.42	36.85
																	35.12	33.64		30.75	60.19
																	40.65	32.55		55.89	80.3
																	21.78	31.85		50.48	92.91
																	40.97	32.08		52.07	88.64
																	20.8	24.96		28.22	60.96
																	33.83	28.57		68.05	109.99
																	26.37	59.41		67.93	38.45
																	22.32	36.32		60.44	22.27
																	25.32	60.05		40.83	37.43
																	38.67	65.86		65.77	44.16
																	42.2	47.5		25.56	59.97
																	26.71	39.74		29.43	65.36
																	30.9	23		54.38	75.46
																	38.09	22.05		23.25	68.25
																	34.81	42.48		37.86	48.92
																	26.61	25.15		26.72	87.99
																	27.82	40.61		20.79	106.57
																	27.25	46.89		76	38.02
																	24.2	41.7		73.87	67.99
																	44.79	20.02		72.85	74.4
																	31.98	38.47		20.23	71.75
																	22.19	48.54		43.25	74.34
																	34.77	51.08		49.93	21.62
																	29.35	41.79		33.44	85.77
																	25.25	44.14		110.91	99.14
																	40.19	23.14		41.08	53.74
																	35.99	43.48		52.64	55.84
																	22.63	31.69		47.36	78.95
																	30.34	38.49		86.96	89.89
																	37.63	40.62		59.53	82.2
																	35.5	35.1		49.21	38.96
																	37.47	23.84		33.01	63.16
																	26.12	46.8		40.61	40.63
																	40.37	46.2		54.22	24.4
																	28.16	28.08		88.87	30.96
																	48.26	46.72		73.16	20.46
																	33.85	35.27		88.1	56.25
																	25.88	58.56		76.09	45.78
																	48.42	30.03		77.37	30.54
																	23.31	42.92		46.25	50.51
																	59.49	33.41		83.17	40.3
																	44.24	25.12		50.14	33.65
																	29.25	46.85		54.22	66.28
																	28.08	29.65		51.65	84.97
																	20.88	67.47		78.74	94.69
																	20.36	40.33		66.77	56.11
																	25.76	44.23		75.2	88.76
																	24.7	60.03		25.74	56.16
																	35.6	41.91		58.19	49.44
																	27.5	47.98		62.55	84.55
																	39.04	31.94		21.81	73.78
																	30.53	24.41		34.87	96.79
																	27.95	31.11		43.69	85.75
																	26.94	32.14		104.94	61.68
																	51.36	43.38		64.21	77.2
																	26.35	42.61		50.25	109.95
																	34.69	35.81		89.2	46.53
																	28.03	38.67		48.2	54.66
																	25.52	41.34		29.48	57.93
																	20.19	24.94		39.44	50.06
																	39.44	23.4		56.99	83.92
																	37.32	39.39		55.12	95.53
																	37.2	53.55		57.91	57.82
																	55.85	46.32		78.18	85.68
																	32.11	28.39		97.18	46.24
																	28.35	22.08		29.62	59.43
																	24.03	45.31		27.59	73.85
																	33.36	57.29		60.86	58.91
																	21.09	33.4		51.27	72.62
																	22.29	22.25		44.1	46.69
																	46.18	28.62		59.95	46.6
																	43.86	40.36		62.81	96.44
																	20.31	26.23		57.46	70.82
																	45.38	49.1		38	40.23
																	29.67	26.85		47.87	78.43
																	48.03	32.56		51.15	44.86
																	44.17	43.72		36.88	38.88
																	52	39.73		47.14	82.76
																	28.39	33.76		78.84	41.46
																	46.79	30.2		104.1	45.9
																	33.69	46.06		39.86	49.17
																	23.89	35.19		40.69	48.14
																	32.79	57		20.3	67.78
																	38.25	42.27		29.19	45.19
																	20.55	23.51		28.89	32.86
																	23.66	29.88		46.33	25.19
																	41.3	22.59		58.53	34.73
																	58.69	45.68		53.35	90.22
																	23.51	37.06		92.55	41.42
																	23.76	32.54		53.72	63.77
																	44.73	38.04		40.06	35.36
																	41.67	35.51		50.8	87.13
																	56.85	53.01		56.58	29.58
																	23.11	30.49		56.62	51.15
																	30.67	32.45		40.78	33.09
																	54.49	51.8		50.85	54.02
																	23.67	24.69		85.11	62.26
																	24.15	38.08		44.6	59.05
																	35.76	27.77		36.87	37.8
																	49.1	35.86		110.99	68.74
																	20.5	29.89		47	23.17
																	41.33	20.36		65.53	96.84
																	32.63	49.98		53.06	92.99
																	48.12	38.31		84.57	67.51
																	42.72	39.15		81.06	26.58
																	21.42	25.74		39.66	24.21
																	25.43	27.07		40.27	24.72
																	36.79	32.88		52.85	82.85
																	36.37	45.77		43.88	46.63
																	30.43	29.51		20.08	97.48
																	26.23	34.01		71.24	45.94
																	33.31	23.18		54.36	63.5
																	21.75	38.85		44.33	80.38
																	22.92	51.28		35.37	78.86
																	27.06	43.51		69.38	58.81
																	27.09	31.11		58.97	71.28
																	21.68	28.53		23.04	104.41
																	27.84	37.08		56.59	105.49
																	29.95	35.52		31.44	54.2
																	36.14	35.14		97.33	98.5
																	23.13	42.54		66.8	115.53
																	39.18	33.26		90.87	63.56
																	32.3	40.36		42.33	43.62
																	39.64	30.37		72.49	75.92
																	28.49	23.82		39.95	59.7
																	28.73	42.45		87.18	55.09
																	37.5	48.7		94.95	60.64
																	32.8	42.99		43.85	71.55
																	31.68	21.62		69.41	64.15
																	22.9	28.85		112.5	25.49
																	27.03	40.77		41.81	21.89
																	36.56	25.91		48.88	22.32
																	26.86	31.79		38.57	46.85
																	28.99	25.08		27.42	38.27
																	20.63	34.68		40.73	23.21
																	31.06	34.59		22.26	45.29
																	33.94	39.47		23.43	49.59
																	31.73	20.14		112.74	70.57
																	40.37	46.27		105.25	61.81
																	39.13	27.56		88.69	79.48
																	40.24	41.16		97.25	33.23
																	33.85	23.97		26.59	76.69
																	25.74	23.29		54.6	76.2
																	46.17	21.62		96.75	51.04
																	28.78	30.57		42.06	49.4
																	50.42	40.54		72.81	45.54
																	45.36	37.11		70.68	30.7
																	30.05	43.34		102.58	78.2
																	30.85	34.12		69.19	92.09
																	38.9	27.89		71.35	101.01
																	47.25	23.62		37	90.77
																	45.19	27.35		67.46	27.58
																	34.48	61.34		90.65	51.59
																	35.15	48.43		36.86	55.56
																	37.04	25.65		50.46	45.78
																	56.8	36.48		52.58	48.31
																	58.24	30.02		40.95	52.59
																	32.14	49.25		45.06	60.51
																	45.78	40.02		70.28	98.96
																	27.88	46.25		158.27	69.1
																	65.64	25.18		144.85	65.12
																	64.67	29.78		83.28	49
																	24.57	42.41		20.16	68.6
																	27.38	51.68		86.34	20.14
																	27.19	41.45		36.09	50.29
																	34.05	33.7		51.01	84.43
																	30.25	24.89		74.77	44.16
																	35.32	20.08		56.63	32.05
																	47.95	36.76		31.15	45.85
																	42.38	37.12		22.72	23.72
																	22.03	26.06		32.34	43.5
																	37.11	37.97		84.41	83.89
																	32.53	22.41		45.54	70.86
																	30.36	42.33		66.89	70.24
																	29.47	31.21		102.21	25.73
																	45.77	51.85		90.27	42.98
																	20.71	33.6		52.97	75.89
																	39.59	52.21		40.34	43.1
																	42.3	26.12		53.02	126.87
																	39.71	26.85		44.1	33.82
																	36.35	38.48		108.04	45.73
																	23.05	24.47		41.24	40.27
																	53.74	28.39		143.77	75.38
																	43.9	31.77		64.52	34.14
																	77.46	30.83		37.73	51.71
																	20.53	23.62		56.98	80.07
																	21.1	62.74		76.52	52.56
																	37.42	57.22		62.65	31.32
																	51.27	47.17		46.72	54.34
																	23.48	35.55		21.66	65.22
																	26.37	21.92		78.85	31.89
																	28.62	39.03		44.83	25.42
																	25.34	28.27		46.57	50.16
																	32.12	20.14		41.97	43.96
																	31.58	31.12		83.53	27.98
																	35.78	41.31		34.35	68.41
																	53.08	34.2		78.33	65.54
																	87.13	42.15		36.15	71.57
																	24.12	31.95		49.03	70.15
																	24.3	21.29		42.94	59.52
																	48.29	36.54		50.01	73.86
																	27.78	51.35		44	32.81
																	20.68	28.61		58.58	35.29
																	40.78	45.83		50.47	49.6
																	23.08	41.94		39.42	91.58
																	23.64	25.01		85.68	58.66
																	54.45	44.71		72.34	39.94
																	43.3	37.52		98.51	81.05
																	35.43	32.19		53.52	49.43
																	40.63	39.21		71.58	66.21
																	49.43	32.16		99.49	84.71
																	25.28	28.31		64.16	22.05
																	36.57	28.1		31.4	74.04
																	51.94	31.94		24.23	47.59
																	29.68	23.88		45.53	81.18
																	29.26	35.21		62.42	35.39
																	33.12	23.53		56.8	63.36
																	31.72	24.05		95.16	55.8
																	44.14	22.99		69.1	29.98
																	38.48	45.5		47.82	65.28
																	32.32	32.47		59.88	37
																	36.93	33.44		29.01	47.52
																	27.15	35.11		90.33	35.97
																	35.71	25.6		104.73	51.09
																	26.24	42.04		39.55	68.14
																	50.57	35.18		86.84	81.71
																	36.52	34.38		84.96	73.01
																	53.96	31.09		24.73	33.89
																	35.41	30.45		40.33	100.32
																	30.08	27.22		33.77	34.39
																	63.02	23.74		21.54	28.45
																	34.61	30.61		29.77	110.82
																	109.66	30.34		37.52	41.34
																	33	40.6		21.99	73.74
																	47.79	37.18		32.19	66.14
																	35.59	33.79		59.87	76.14
																	49.22	23.25		23.07	38.04
																	29.13	32.21		72.38	26.67
																	37.02	36.68		24.3	58.98
																	23.23	20.7		23.16	72.38
																	40.03	29.81		83.52	52.45
																	74.14	28.86		89.57	32.45
																	48.88	22.39		21.07	64.85
																	42.74	41.04		138.75	55.58
																	35.8	27.53		79.86	48.19
																	48.33	44.49		28.02	71.51
																	41.97	24.7		88.88	71.74
																	20.63	22.73		36.87	47.73
																	49.55	50.97		76.2	36.07
																	40.46	23.77		53.43	57.83
																	22.85	22.16		82.81	44.11
																	31.24	32.42		112.1	24.96
																	62.32	41.91		46.94	25.96
																	29.77	43.64		46.14	70.64
																	47.51	33.86		34.03	57.42
																	54.73	38.09		23.97	31.9
																	46.62	43.7		90.48	30.99
																	65.42	37.21		70.08	47.14
																	44.96	40.61		84.29	87.12
																	31.01	31.76		50.8	75
																	57.17	34.53		22.91	20.74
																	70.25	36.77		73.95	64.03
																	27.57	37.97		39.91	25.12
																	36.73	48.79		80.64	105.61
																	97.04	30.17		115.89	84.46
																	40.02	24.68		86.32	60.21
																	51.73	26.87		52.34	78.26
																	26.89	24.21		42.28	21.78
																	38.89	38.98		77.1	66.7
																	42.89	30.83		63.76	20.03
																	61.92	40.43		126.79	92.01
																	49.5	48.19		46.19	85.37
																	20.78	31.97		23.33	64.3
																	26.84	26.21		21.08	60.3
																	49.34	33.99		79.28	49.06
																	47.18	42.97		107.71	74.16
																	24.93	46.57		76.46	58.71
																	22.1	54.61		64.33	74.04
																	92.88	36.04		92.9	80.28
																	40.14	29.72		102.91	82.1
																	62.14	46.87		23.21	24.1
																	35.95	38.65		24.5	50.24
																	51.9	20.88		90.11	43.1
																	48.68	33.49		77.61	52.58
																	47.62	33.62		110.63	60.04
																	52.52	28.18		79.93	48.44
																	30.04	37.23		30.22	62.07
																	41.37	38.94		39.22	48.77
																	32.49	23.53		135.66	52.05
																	36.7	28.53		109.31	33.57
																	54.44	32.87		93.27	88.77
																	67.55	30.55		54.79	56.36
																	28.66	24.66		58.53	44.25
																	47.46	33.23		182.06	92.8
																	30.1	30.77		76.2	50.89
																	28.46	26.19		101.22	83.85
																	26.84	20.52		100.12	56.56
																	34.91	26.92		96.52	28.44
																	38.6	22.1		90.17	60.77
																	29.51	29.68		72.85	49.43
																	53.91	30.1		26.22	33.65
																	111.92	23.14		92.1	41.4
																	52.65	21.79		26.51	51.58
																	76.14	21.46		81.16	31.81
																	98.18	21.97		171.94	48.37
																	56.21	31.33		75.27	55.37
																	121.43	25.27		117.36	51.98
																	64.86	27.96		63.69	44.68
																	20.26	21.26		78.84	36.22
																	89.1	35.45		65.23	44.48
																	141.77	34.86		120.01	51.03
																	26.79	42.02		55.93	63.8
																	125.31	26.09		69.16	75.93
																	68.44	25.41		70.85	40.92
																	31.94	22.18		87.4	62.83
																	43.45	34.33		72.29	50.24
																	50.67	24.18		69.53	49.84
																	43.51	26.04		55.26	21.86
																	77.07	32.59		69.76	139.73
																	38.54	32.27		42.68	40.31
																	72.99	20.64		100.31	67.37
																	29.74	36.41		43.5	26.25
																	21.29	33.57		30.3	82.21
																	43.42	53.28		20.69	58.5
																	87.39	26.98		118.97	31.82
																	31.91	35.2		43.59	60.02
																	68.72	20.32		58.12	36.43
																	78.19	38.5		99.74	29.45
																	84.61	29.28		121.61	37.55
																	99.66	22.83		38.06	74.79
																	122.54	34.18		56.32	31.73
																	96	20.39		69.52	33.28
																	56.4	23.96		66.39	51.21
																	83.32	32.84		52.29	25.34
																	22.74	26.82		86.13	68.17
																	95.03	22.92		74.39	45.94
																	70.65	26.79		53.24	35.03
																	107.85	22.88		85	64.26
																	79.79	23		114.77	43.61
																	78.27	31.33		31.57	34.25
																	23.4	22.77		82.61	43.23
																	34.49	28.71		82.14	69.41
																	24.33	21.71		39.23	49.94
																	106.41	35.45		63.14	87.87
																	30.38	28.65		39	61.74
																	106.9	22.13		86.06	42.66
																	77.6	24.27		59.59	31.93
																	41.7	28.88		67.18	65.57
																	52.71	33.81		64.93	59.05
																	107.66	39.13		60.24	45.19
																	38.01	28.68		54.17	32.13
																	66.58	22.64		118.93	64.96
																	42.4	32.44		68	44.65
																	24.61	23.99		60.64	66.87
																	23.82	20.73		55.5	43.65
																	46.96	24.76		110.54	40.9
																	21.97	26.54		35.29	38.59
																	71.11	36.83		78.4	33.67
																	68.69	34.31		49.66	77.11
																	119.93	28.48		56.03	88.29
																	35.91	21.67		35.86	31.22
																	114.84	37.96		22.62	101.88
																	21.4	20.22		40.7	35.31
																	76.37	33.21		24.64	67.05
																	33.79	35.56		35.28	42.69
																	97.32	33		46.92	55.89
																	57.07	21.34		51.63	37.6
																	25.33	44.21		27.45	33.16
																	67.6	33.71		34.72	25.61
																	31.88	46.64		38.24	52.92
																	67.87	44.6		30.09	31
																	105.73	24.83		38.05	57.32
																	50.11	33.94		26.02	72.83
																	105.24	32.19		47.48	89.36
																	20.06	36.5		41.36	36.85
																	67.24	22.3		35.36	54.83
																	84.06	24.94		50.21	43.68
																	20.04	25.44		29.45	36.22
																	74.39	54.05		36.91	46.5
																	107.78	29.64		47.45	27.13
																	27.24	39.58		59.37	83.83
																	66.78	38.8		36.81	83.55
																	70.23	26.77		42.81	35.86
																	44.06	33.74		30.85	51.82
																	39.6	31.19		78.11	22.28
																	77.64	22.94		23.03	86.28
																	20.83	21.17		31.22	32.79
																	89.67	32.36		22.64	71.32
																	22.24	33.72		45.92	30.52
																	81.07	30.63		20.24	102.1
																	85.47	26.95		55.98	55.59
																	28.59	30.36		38.17	29.93
																	58.9	47.42		48.33	77.99
																	85.02	35.51		35.47	94.33
																	60.62	33.31		27.14	84.09
																	105.66	36.16		29.38	47.09
																	85.08	23.09		42.59	46.59
																	43.43	32.44		55.86	48.28
																	59.54	39.63		51.31	27.09
																	76.15	20.24		61.18	37.7
																	53.37	33.39		50.87	94.06
																	91.4	21.31		23.99	47.97
																	49.14	53.82		39.14	24.2
																	42.02	20.29		50.1	80.04
																	101.85	29.33		40.28	74.7
																	42.4	25.8		43.05	63.93
																	57.35	23.97		34.44	34.25
																	50.35	24.41		24.25	34.59
																	87.89	36.13		48.46	24.18
																	40.7	30.03		52.32	52.49
																	60.71	22.92		42.48	50.12
																	56.4	20.38		31.16	53.65
																	89.78	22.47		57.17	36.72
																	57.37	32.25		36.46	54.55
																	26.46	34.12		43.9	21.04
																	90.81	29.27		22.25	41.26
																	151.42	35.56		28.79	38.26
																	76.27	20.49		56.26	31.99
																	84.09	32.38		42.83	63.2
																	63.07	32.48		59.85	49.66
																	76.45	36.08		52.34	52.97
																	72.12	29.59		26.78	69
																	83.99	40.46		27.26	52.93
																	46.25	25.55		29.2	69.27
																	39.15	20.61		28.86	57.38
																	35.56	21.82		44.74	59.52
																	24.21	29.82		26.77	56.44
																	25.18	38.61		28.15	31.89
																	30.19	30.75		37.31	91.05
																	32.83	23.31		23.3	42.9
																	36.19	31.21		23.15	44.67
																	55.08	28.27		34.28	73.53
																	21.03	47.32		31.48	62.36
																	31.2	28.23		33.41	37.13
																	22.95	26		51.94	68.06
																	42.95	25.26		57.23	35.69
																	20.89	43.79		40.82	38.29
																	43.79	24.83		33.25	67.34
																	23.01	40.79		45.47	31.06
																	27.71	33.58		35.41	33.13
																	34.58	20.24		37.89	36.55
																	36.45	50.03		41.08	60.48
																	40.1	26.3		33.43	62.56
																	37.11	21.98		20.81	65.73
																	38.2	25.1		43.7	37.59
																	22.32	24.26		20.49	59.81
																	27.88	38.38		33.5	54.91
																	20.4	20.02		23.77	50.21
																	33.92	26.13		20.19	27.12
																	30.33	21.01		37.16	42.2
																	28.39	36.03		21.86	70.23
																	32.45	26.81		44.01	27.34
																	26	45.15		68.06	56.85
																	23.85	28.02		37.92	54.35
																	20.33	41.19		39.41	40.97
																	21.93	40.97		39.81	41.65
																	50.75	44.14		27.76	59.98
																	23.8	38.31		46.65	50.33
																	23.01	44.22		65.75	39.52
																	34.72	27.54		54.2	51
																	29.65	33.15		30.55	129.79
																	27.86	34.31		22.95	48.34
																	28.34	22.4		23.22	50.32
																	25.63	21.71		53	53.26
																	30.74	30.34		25.39	24.21
																	45.48	31.42		40.85	53.88
																	20.61	37.19		36.63	64.94
																	27.74	27.5		26.22	55.84
																	20.02	37.46		49.18	82
																	27.04	51.78		30.22	66.01
																	32.29	23.74		38.77	48.6
																	32.69	26.73		23.31	46.09
																	41.57	50.79		38.99	56.45
																	40.39	20.66		27.98	36.52
																	46.65	28.6		26.46	24.83
																	24.87	37.31		40.91	76.23
																	26.89	26.13		33.61	56.41
																	30.26	22.19		47.98	52.44
																	31.68	39.42		21.92	23.38
																	46.04	25.46		20.08	83.67
																	40.21	23.91		31.68	49.31
																	22.17	22.38		42.32	35.08
																	22.02	32.08		49.93	50.37
																	27.59	48.61		36.91	35.43
																	23.26	56.79		33.29	46.92
																	28.61	35.75		31.47	20.6
																	30.41	43.75		42.33	68.95
																	33.03	31.76		41.42	82.63
																	23.7	54.07		33.66	49.39
																	20.35	28.09		32.75	57.55
																	24.07	23.93		27.36	67.26
																	32.96	20.87		39.97	59
																	22.03	27.87		23.83	53.4
																	30.49	21.75		30.48	24.81
																	20.67	39.96		27.53	32.21
																	46.89	21.96		60.18	78.99
																	25.21	39.28		69.21	48.44
																	39.76	49.2		39.33	57.71
																	54.67	25.48		52.09	93.05
																	24.59	24.45		50.03	50.74
																	26.68	34.46		39.26	26.89
																	45.03	27.94		31.25	44.54
																	41.45	38.3		44.95	20.5
																	37.35	69.29		39.41	32.21
																	30.49	22.76		37.48	71.84
																	40.75	33.63		43.69	31.26
																	28.04	41.31		52.47	70.29
																	27.3	27.23		59.61	50.13
																	23.44	32.16		31.37	44.8
																	20.98	33.26		36.06	70.8
																	30.37	33.03		48.4	41.77
																	25.55	33.32		27.81	58.39
																	25.3	35.33		34.19	29.71
																	36.18	43.83		36.11	61.36
																	29.35	25.03		109.5	65.53
																	40.78	41.39		34.67	61.36
																	40.46	44.34		31.19	20.8
																	47.35	38.21		45.31	65.16
																	28.14	20.28		23.28	22.59
																	28.15	54.74		42.61	61.81
																	24.09	26.53		62.49	78.79
																	45.9	48.8		26.36	84.11
																	38.07	45.09		35.9	32.74
																	28.78	22.83		30.98	67.64
																	29.33	32.66		39.1	61.43
																	38.65	42.23		36.48	48.45
																	32.73	35.03		43.8	45.11
																	24.42	52.21		44.63	81.31
																	29.68	20.72		56.77	20.93
																	27.59	29.93		43.85	27.65
																	29.96	25.31		64.41	22.87
																	28.91	24.63		54.81	61.87
																	32.97	29.81		59.06	21.77
																	30.36	45.67		56.08	32.58
																	22.52	31.8		28.72	62.32
																	47.91	38.18		34.35	50.36
																	43.03	23.94		33.43	49.43
																	37.74	49.56		26.22	21.52
																	51.05	37.74		46.23	40.43
																	33.2	26.73		41.11	27.07
																	40.8	35.85		38.08	22.95
																	62.61	36.94		33.63	56.75
																	40.34	29.16		53.82	62.02
																	43.29	30.41		39.09	32.82
																	40.21	21.22		50.15	70.83
																	33.86	34.51		46.51	64.32
																	23.72	46.62		57.71	39.58
																	34.01	43.69		37.41	51.23
																	35.48	32.6		22.51	28.45
																	24.11	44.49		39.12	74.08
																	24.7	29.12		53.86	29.25
																	26.75	24.1		44.95	93.83
																	50.6	22.15		22.74	50.2
																	27.6	32.5		25.04	46.96
																	32.67	43.18		58.38	41.91
																	34.5	20.95		60.84	57.58
																	33.35	33.15		54.23	66.17
																	52	23.12		37.04	35.78
																	23.1	36.55		26.88	37.86
																	27.72	28.57		23.86	31.92
																	32.17	51.24		31.07	40.94
																	25.56	51.93		23.37	24.04
																	27.6	32.63		21.74	80.93
																	32.24	40.31		21.24	39.62
																	37.89	33.72		56.65	31.45
																	50.43	27.43		26.81	43.84
																	29.21	24.19		25.63	53.35
																	36.79	25.85		46.59	90.65
																	26.64	38.73		40.69	34.49
																	45.31	27.72		20.05	66.54
																	40.77	32.56		20.36	83.29
																	38.05	46.78		52.43	22.54
																	36.12	24.59		37.51	62.68
																	31.4	31.47		24	38.16
																	20.15	35.28		29.38	43.02
																	22.32	32.01		23.71	37.13
																	34.4	28.15		58.66	56.43
																	59.68	42.68		48.85	74.11
																	29.09	52.54		20.24	26.35
																	43.61	43.87		48.27	80.95
																	34.37	26.97		40.17	62.1
																	20.07	38.76		31.33	48.65
																	32.63	45.77		48.91	22.74
																	28.52	38.87		52.17	43.11
																	50.74	22.67		26.87	31.25
																	21.18	41.52		49.57	65.53
																	26.98	22.69		36.04	26.23
																	52.61	44.28		35.05	40.74
																	32.46	26.58		27.85	40.4
																	71.83	44.58		37.65	65.44
																	44.65	37.85		35.95	63.9
																	48.58	46.52		22.24	63.72
																	62.1	43.63		21.91	69.65
																	27.45	31.98		38.83	51.81
																	29.18	46.39		54.84	23.11
																	53.91	76.11		34.55	56.57
																	36.05	32.87		61.58	39.02
																	20.72	26.63		71.66	35.16
																	33.92	27.85		53.97	30.62
																	33.52	32.09		42.62	57.44
																	27.07	55.46		48.07	54.41
																	20.33	43.86		29.92	41.26
																	24.67	23.11		25.61	41.55
																	29.5	35.35		52.91	49.09
																	30.93	58.3		66.85	90.81
																	48.43	23.1		56.84	27.63
																	39.05	34.3		57.65	39.64
																	28.91	35.15		32.75	63.01
																	23.17	37.39		44.65	33.82
																	34.42	30.92		25.38	71.89
																	30.18	26.74		26.28	64.21
																	35.76	23.4		41.21	47.28
																	64.35	22.98		35.77	21.14
																	35.54	21.53		35.24	81.09
																	51.84	34.58		26.95	46.05
																	25.15	22.65		23.37	99.7
																	61.81	58.34		20.95	23.96
																	29.72	26.21		52.17	50.98
																	23.34	41.66		37.43	95.7
																	27.87	26.88		36.02	33.57
																	29.62	43.01		46.7	80.86
																	38.74	27.87		51.52	21.22
																	49.59	57.62		47.09	74.8
																	29.54	36.71		25.85	105.39
																	31.94	32.7		53.62	63.98
																	31.47	43.07		29.2	47.1
																	47.09	39.26		42.71	61.38
																	25.71	24.37		38.41	58.53
																	25.05	22.03		42.69	25.97
																	37.37	20.02		44.83	66.04
																	26.54	36.73		41.09	59.32
																	32.6	39.2		37.44	39.74
																	25.42	30.11		50.14	44.39
																	30.93	34.97		60.16	79.79
																	21.4	57.46		41.55	118.68
																	30.63	32.93		46.34	65.69
																	24.59	40.28		43.62	108.83
																	24.58	26.14		46.97	36.27
																	43.85	26.28		95.42	50.7
																	37.4	60.2		45.52	40.1
																	33.91	43.47		43.96	22.73
																	23.19	31.52		26.78	34.51
																	34.98	49.53		30.86	60.97
																	24.63	45.58		22.11	100.33
																	36.59	35.86		20.06	55.12
																	21.11	27.47		30.49	81.08
																	30.82	28.64		49.44	98.57
																	35.46	22.79		25.32	78.33
																	38.49	35.54		29.98	40.55
																	62.09	39.91		45.96	74.04
																	27.76	54.15		27.78	32.63
																	41.57	43.98		32.36	52.66
																	27.43	42.42		48.35	27.32
																	31.58	40.47		31.68	57.79
																	51.25	20.54		33	39.81
																	40.6	32.94		24.72	48.98
																	20.51	33.82		53.34	95.89
																	22.53	36.79		31.71	20.4
																	28.59	69.42		21.24	30.11
																	22.27	53.38		50.1	61.08
																	29.46	22.32		58.65	45.67
																	26.73	28.39		42.33	22.71
																	23.1	61.49		40.79	24.07
																	21.44	32.09		27.92	43.44
																	39.99	39.17		36.68	36.76
																	20.71	59.75		35.38	63.66
																	56.17	33.73		34.56	49.53
																	37.35	30.52		45.81	78.93
																	40.99	35.85		23.83	63.04
																	40.28	33.65		25.11	44.17
																	41.99	39.38		25.06	44.39
																	24.01	43.63		56.73	59.99
																	24.36	33.9		32.02	64.96
																	36.76	24.54		22.76	25.84
																	33.56	32.27		24.95	39.94
																	26.26	23.36		28.87	44.31
																	27.22	27.95		24.84	105.04
																	37.14	39.19		43.26	40.66
																	58.51	28.13		37.95	89.5
																	43.14	33.99		22.97	69.85
																	20.85	42.16		34.99	134.05
																	27.45	49.46		31.06	31.9
																	37.96	27.32		34.87	82.36
																	39.24	49.96		46.46	43.37
																	20.31	34.46		40.61	100.74
																	30.35	33.82		32.03	54.12
																	37.06	29.51		32.9	24.66
																	25.65	37.21		57.3	72.66
																	53.4	36.99		46.23	84.82
																	53.56	34.23		45.81	109.31
																	21.32	29.64		42	21.53
																	38.77	27.92		35.72	93.85
																	44.53	40.32		33.34	70.51
																	32.93	62.15		30.48	29.74
																	53.73	28.9		29.8	31.98
																	53.01	31.43		49.86	68.93
																	49.72	23.17		36.69	40.78
																	30.27	44.27		31.34	36.11
																	62.73	47.65		44.56	47.83
																	43.15	28.82		56.86	104.69
																	40.23	36.22		43.37	70.76
																	71.17	35.06		38.72	62.94
																	24.64	24.44		62.53	51.14
																	39.05	39.75		20.59	67.71
																	29.81	47.06		29.23	52.32
																	31.02	35.68		34.56	33.67
																	40.48	40.23		43.19	39.37
																	21.74	25.28		33.97	49.93
																	27.43	29.06		23.78	46.56
																	61.89	27.98		41.34	34.11
																	52.19	40.47		32.96	83.5
																	43.76	52.16		20.76	86.62
																	24.21	43.69		39.96	24.94
																	50.44	43.93		35.95	27.01
																	79.68	20.55		44.24	79.05
																	22.02	34.87		30.17	50.47
																	23.82	39.82		34.1	59.53
																	21.83	35.28		31.19	99.87
																	24.99	29.26		44.77	42
																	29.07	20.39		42.28	108.89
																	38.04	32.68		36.37	105.26
																	47.7	39.95		29.96	110.31
																	33.03	23.94		34.06	96.38
																	42.52	21.08		42.15	70.29
																	33.04	31.32		20.55	59.85
																	25.62	50.35		39.73	28.79
																	41.48	44.92		47.7	38.54
																	33.79	21.12		30.5	34.37
																	47.09	43.5		52.39	38.11
																	30.93	28.6		26.61	78.02
																	38.24	31.71		36.4	63.7
																	25.3	45.96		23.62	49.27
																	31.63	38.65		57.72	66.17
																	58.53	32.74		35.95	64.94
																	43.4	31.87		26.77	77.33
																	43.44	53.59		41.39	52.09
																	27.61	44.35		26.56	92.77
																	38.4	26.2		42.56	80.96
																	36.18	28.84		26.38	75.52
																	54.69	23.06		51.12	110.43
																	30.51	38.46		28.31	36.41
																	27.87	35.09		51.6	30.11
																	37.97	61.76		56.5	80.33
																	32.98	23.49		49.08	82.25
																	35.31	34.87		38.12	44.05
																	35.39	32.35		68.47	31.78
																	54.28	37.08		41.07	25.83
																	56.86	41.1		25.24	85.06
																	25.3	39.1		43.5	70.36
																	38.41	36.81		23.06	75.25
																	46.63	58.01		33.69	30.02
																	20.94	44.91		23.55	36.26
																	29.61	32.49		44.26	32.82
																	36.7	40.18		26.65	51.77
																	40.14	55.22		33.2	48.98
																	20.87	46.42		35.54	30.61
																	20.18	21.55		28.34	33.93
																	22.74	31.19		42.37	24.22
																	43.02	41.81		60.96	21.64
																	34.04	23.68		24.39	26.06
																	42.69	32.73		70.53	33.93
																	20.98	37.23		39.96	49.09
																	28.61	22.17		42.57	20.98
																	22.55	40.4		41.02	46.71
																	30.31	44.83		48.59	38.39
																	24.09	46.21		45.19	53.87
																	23.51	23.85		24.37	86.6
																	47.6	20.43		22.89	47.71
																	25.96	44.49		37.1	44.33
																	51.19	42.54		26.42	122.28
																	23	38.19		20.67	60.53
																	27.26	49.79		26.24	61.77
																	46.05	47.16		33.58	84.34
																	36.94	53.96		47.5	78.2
																	48.56	46.3		28.4	56.27
																	22.15	28.92		53.94	115.05
																	34.72	24.46		29.65	40.03
																	36.65	39.62		22.21	88.63
																	42.55	53.78		26.7	44.84
																	39.04	45.47		29.62	50.41
																	35.63	50.58		28.81	64.78
																	67.57	22.38		22.36	95.74
																	34.37	29.71		22.01	39.57
																	60.93	36.32		29.86	62.02
																	35.69	35.69		46.28	68.78
																	47.1	42.72		30.61	48.66
																	42.73	27.73		31.91	81.07
																	51.16	59.5		50.95	82.88
																	37.21	52.91		36.06	51.81
																	48.89	38.98		36.19	90.26
																	74.79	53.47		36.55	81.01
																	48.49	55.97		55.61	80.07
																	24.75	33.18		23.78	64.47
																	35.09	47.43		21.22	67.21
																	39.95	26.72		36.86	24.24
																	29.05	38.4		31.26	56.49
																	38.66	54.3		35.55	36.03
																	41.3	22.13		39.45	71.95
																	61.45	20.22		37.48	20.2
																	46.22	34.25		48.03	55.55
																	30.37	25.49		39.37	68.55
																	47.46	42.8		30.08	24.12
																	24.32	39.92		49.14	33.41
																	61.14	57.97		40.59	50.98
																	43.21	39.67		33.44	45.57
																	46.23	46.62		62.52	28.82
																	42.08	35.86		43.95	31.18
																	22.55	37.34		57.47	25.76
																	23.51	46.66		67.72	47.35
																	33.07	40.59		45.04	31.11
																	29.26	38.85		53.4	77.45
																	29.84	34.05		25.53	41.12
																	29.25	39		51.19	44.19
																	51.06	36.22		22.4	33.9
																	35.13	60.89		40.25	102.95
																	33.42	24.5		40.02	67.39
																	29.24	40.07		25.81	85.69
																	42.33	52.59		56.68	21.45
																	64.12	49.2		29.32	80.88
																	36.4	31.93		39.23	25.04
																	28.65	45.61		39.23	41.54
																	46.69	28.21		63.76	61.1
																	41.1	25.43		31.12	82.08
																	34.76	48.04		39.89	86.96
																	45.17	35.75		25.75	110.31
																	58.3	37.62		35.6	52.55
																	27.99	36.91		49.06	77.58
																	53.07	44.29		26.05	59.82
																	35.75	27.19		25.39	81.32
																	50.18	21.17		51.61	77.24
																	54.77	40.2		52.87	78.81
																	41.18	22.58		50.85	52.69
																	46.36	34.35		42.66	32.81
																	55.6	28.99		41.94	37.02
																	37.75	24.64		20.05	46.61
																	28.04	32.18		23.06	63.57
																	27.5	39.7		32.09	35.65
																	43.71	42.4		36.92	27.72
																	29.29	36.32		37.28	76.81
																	54.74	34.63		26.49	85.29
																	48.01	39.1		50.84	77.59
																	30.94	34.16		27.1	35.08
																	45.99	24.39		33.06	72.4
																	41.04	65.16		40.38	43.12
																	41.15	23.41		50.59	42.06
																	32.14	34.46		20.27	58.45
																	39.62	26.94		20.27	49.79
																	33.13	37.08		30.37	48.86
																	31.87	33.22		26.68	68.15
																	28.9	22.24		35.78	50
																	24.35	20.3		22.12	20.79
																	40.09	28.38		22	66.43
																	50.76	31.42		32.11	73.32
																	73.48	25.9		23.81	86.19
																	38.49	36.46		39.16	79.39
																	39.27	50.91		29.86	54.86
																	23.37	34		21.34	27.54
																	44.35	33.72		32.6	22.08
																	80.67	42.12		47.07	69.08
																	24.05	57.28		25.5	36.96
																	69.69	42		31.26	95.69
																	70.43	38.52		27.14	49.92
																	21.77	52.48		27.62	60.01
																	113.81	25.72		29.54	77.37
																	21.05	44.8		45.22	66.19
																	56.2	39.89		21.6	39.83
																	37.47	51.88		42.23	83.15
																	59.1	42.37		33.58	32.91
																	82.17	32.69		34.91	84.71
																	40.85	48.89		29.36	77.59
																	25.09	33.12		40.03	44.12
																	87.11	42.1		21.93	24.12
																	32.1	34.07		21.62	27.04
																	70.31	32.12		28.7	56.69
																	125.74	43.04		21.44	82.16
																	72.48	32.12		27.56	45.8
																	24.54	49.62		34.55	45
																	30.35	36.7		29.03	51.6
																	67.02	44.03		34.53	30.73
																	30.84	40.83		41.63	77.77
																	84.65	47.58		29.18	88.93
																	63.57	34.33		27.23	31.12
																	25.65	40.89		52.78	79.62
																	24.38	40.58		66.45	36.94
																	89.56	30.32		42.76	55.13
																	80.74	26.97		56.83	59.86
																	83.85	28.64		32.29	35.56
																	36.53	30.68		48.36	49.66
																	126.8	38.95		24.18	25.41
																	105.59	32.28		39.92	22.06
																	71.94	44.13		41.75	63.98
																	83.12	28.2		35.21	82.52
																	79.57	36.63		35.12	28.32
																	35.02	37.74		26.51	108.45
																	32.52	30.01		20.87	64.73
																	105.96	42.75		21.92	56.14
																	72.63	31.36		33.65	89.16
																	52.36	45.01		50.58	49.32
																	106.03	28.05		36.87	94.21
																	98.47	34.48		35.85	89.57
																	97.72	27.64		46.17	51.36
																	42.78	24.3		46.78	42.22
																	113.75	36.48		25.77	81.94
																	49.26	28.4		53.88	52.46
																	33.27	44.21		42.48	60.28
																	98.33	29.93		40.56	75.71
																	71.57	70.25		26.23	57.78
																	86.49	28.22		42.2	74.82
																	89.21	23.34		44.26	23.95
																	79.65	37.78		40.65	78.8
																	73.6	34.54		50.2	84.09
																	50.97	45.19		36.83	72.64
																	28.29	30.54		40.57	47.71
																	67.14	56.87		60.75	22.28
																	36.55	26.89		41.47	27.34
																	28.03	27.19		46.16	22.33
																	38.82	28.89		43.41	49.3
																	45.82	39.09		95.73	27.02
																	76.31	23.14		45.74	86.35
																	25.76	28.05		26.6	90.27
																	88.65	45.85		43.59	51.12
																	45.9	28.96		30.8	70.07
																	36.02	29.58		34.52	47.91
																	32.01	47.42		20.06	87.09
																	79.96	42.62		30.53	75.43
																	82.81	37.4		49.3	98.91
																	87.78	22.46		25.25	89.76
																	43.77	28.59		29.96	49.82
																	82.75	31.4		50.13	86.46
																	37.6	32.28		27.94	72.36
																	67.74	24.72		32.5	21.32
																	45.8	51.31		48.42	63.03
																	40.21	24.52		31.28	105.91
																	43.48	42.67		33.4	57.5
																	49.96	34.61		24.51	65.78
																	47.19	75.26		53.72	75.87
																	67.69	30.94		30.85	23.33
																	35.98	37.04		21.22	86.11
																	52.98	20.36		59.05	69.28
																	24.91	23.6		49.77	27.09
																	90.35	24.98		63.9	87.49
																	28.89	40.59		40.36	54.48
																	51.71	37.57		28.1	61.31
																	71.24	25.03		39.25	56.91
																	56.72	35.07		36.47	81.74
																	33.13	27.56		48.26	57.8
																	34.22	26.87		35.09	20.43
																	40.58	77.56		25.44	87.19
																	45.4	38.96		34.03	66.63
																	43.28	31.17		25.87	64.84
																	44.03	62.27		49.23	48.9
																	24.12	40.36		20.7	74.19
																	52.22	38.65		33.51	20.29
																	44.4	101.61		40.09	85.28
																	42.8	34.84		53.66	30.05
																	91.42	70.62		34.64	100.69
																	54.8	37.31		35.96	24.73
																	39.77	49.78		58.24	58.31
																	71.36	67.91		25.41	86.32
																	54.63	46.99		32.14	22.91
																	55.83	56.47		36.3	76.88
																	61.6	86.45		34.62	71.26
																	67.87	82.78		35.83	42.74
																	23.16	107.3		59.17	27.96
																	59.23	71.82		35.25	77.64
																	90.52	46.2		52.6	49.62
																	37.67	83.07		42.24	45.06
																	25.94	54.91		65.32	27.19
																	51.04	33.29		38.08	26.6
																	46.5	81.05		36.68	22.48
																	55.11	92.26		36.08	79.08
																	39.14	37.26		65.72	74.87
																	30.68	22.08		59.2	87.16
																	34.67	23.29		46.4	21.12
																	35.83	37.57		39.73	56.27
																	20.92	30.09		21.51	75.36
																	32.8	34.53		31.8	111.75
																	30.88	49.35		31.38	96.2
																	36.61	100.33		32.92	90.26
																	29.72	74.11		23.04	51.46
[truncated: 1,132 more rows]
[truncated: 3 more columns]

## Sheet: Figure 5
Figure 5a	Fam13a gene expression in fat pad and during SVF adipogenesis
		Fam13a expression (fold change over D0)
		SVF	Floater	D0	D4	D10
		0.677795	355.989	0.415506	30.1863	45.8413
		1.32338	328.002	2.1475	61.8019	61.3668
		3.14067	327.207	0.436991	34.2534	42.7387
Figure 5B	Confirmation of cell types and adipogenic degree
		Adiponectin gene expression (fold change over D0)
		SVF	Floater	D0	D4	D10
		0.143228	144.389	0.0922943	22.2661	51.9306
		0.415444	257.406	2.79027	46.9257	109.113
		0.241518	223.596	0.117439	22.108	48.7728
Figure 5C		Adipogenic index of WT vs. KO adipocytes differentiated from SVFs
		Gene expression (fold change over its own Day 0 control)
		Fabp4			Cebpa			Pparg
		WT	KO		WT	KO		WT	KO
		324.215	670.386		9.11728	10.9472		55.5317	29.2573
		1414.85	1116.72		9.82013	11.3573		51.4193	35.4994
		397.307	1687.59		11.0319	14.0027		8.05246	90.0329
		186.871	181.087		4.20557	5.51972		7.89769	88.6089
		53.2293	897.39		4.32896	27.0441		49.5874	183.832
		151.789	498.85		4.33118	6.60549		51.3362	152.139
Figure 5E		Quantification of adipogenic degree by Oil-Red O staining
		(Absorbance at 495 nm normalized to DNA content)
			WT	KO
			0.0350725	0.0585174
			0.0627383	0.0871081
			0.0589387	0.0605003
Figure 5F		Quantification of adipogenic degree by intracellular triglyceride content
		(ug TG normalized to ug protein)
			WT	KO
			0.122365	0.183415
			0.150332	0.255103
			0.111966	0.176111
Figure 5G		Glucose uptake in WT vs. KO adipocytes differentiated from SVFs
		(CPM normalized to ug protein)
			WT			KO
		Basal	191.889	261.839	275.349	265.483	444.248	391.639
		Insulin-stimulated	949.196	1005.61	787.971	978.87	862.491	1119.71
Figure 5H		Glucose uptake in WT vs. KO subcutaneous adipose tissue explants
		(CPM normalized to mg of tissue)
			WT				KO
		Basal	210.533	192.801	107.29	96.3103	295.594	267.856	162.438	149.133
		Insulin-stimulated	664.461	651.562	438.769	342.385	512.475	1166.26	277.538	655.571

## Sheet: Figure 6
Figure 6a	Tissue-level Fam13a gene expression changes upon HFD
		VAT of WT male	Chow (TPM)	HFD (TPM)
			409.504	11.4948
			210.795	13.3999
			401.475	8.32488
			245.77	8.8366
		SAT of WT male	Chow (TPM)	HFD (TPM)
			139.25	55.6878
			172.55	44.4642
			198.336	36.8477
			145.929	43.8834
			Chow (TPM)	HFD (TPM)
		Liver of WT mice	19.2168	13.9812
			25.6969	13.8706
			22.1961	10.2756
			14.942	9.15717

## Sheet: Suppl. Fig. 2
Fig. S2a	SAT METSIM	pathway name	set size	candidates	p-value	q-value	pathway source	-log10p
		Metabolism of lipids	662	387 (58.9%)	0.000507	0.00653	Reactome	3.29499
		Citrate cycle (TCA cycle)	30	25 (83.3%)	0.000448	0.00597	KEGG	3.34872
		Wnt signaling pathway	146	98 (67.6%)	0.000165	0.00294	KEGG	3.78252
		Cell Cycle, Mitotic	479	307 (64.2%)	1.12e-07	1.34e-05	Reactome	6.95078
Fig. S2b	VAT STAGE	pathway name	set size	candidates overlap	p-value	q-value	pathway source	-log10p
		Pyruvate metabolism & Citric Acid (TCA) cycle	54	53 (98.1%)	0.00495	0.0384	Reactome	2.30539
		Wnt Mammals	119	115 (96.6%)	0.000317	0.00506	INOH	3.49894
		superpathway of conversion of glucose to acetyl CoA and entry into the TCA cycle	48	47 (100.0%)	0.00145	0.0153	HumanCyc	2.83863
		Pyruvate metabolism and Citric Acid (TCA) cycle	54	53 (98.1%)	0.00495	0.0384	Reactome	2.30539
		G1 to S cell cycle control	68	68 (100.0%)	7.71e-05	0.00166	Wikipathways	4.11295
		Metabolism of lipids	662	606 (92.2%)	1.01e-05	0.000353	Reactome	4.99568

## Sheet: Suppl. Fig. 3
Fig. S3a		Effects of FAM13A KD on beige markers during early adipogenesis of human SGBS
		(Gene expression fold change over scrambled control)
			scRNA			siFAM13A
		PGC1a	0.519079	1.06343	1.41749	8.29561	6.56114	10.9685
		UCP1	0.612381	0.275472	2.11215	9.30061	13.8244	10.0132
Fig. S3B		Effects of FAM13A KD on gene expression of adipokines in SGBS adipocytes
		(Fold change over scrambled control)
			scRNA			siFAM13A
		ADIPOQ	2.35411	0.354085	0.291806	2.19721	0.273214	0.309438
		LEP	1.47817	0.746791	0.775037	0.988332	0.314092	0.196743
Fig. S3C		Effects of FAM13A KD on lipolysis of SGBS adipocytes
		(umol of Glycerol normalized to mg of protein)
			scRNA				siFam13a
		Basal	0.582481	0.452401	0.590219	0.484355	0.581672	0.393075	0.53861	0.608668
		ISO-stimulated	0.717909	0.720118	0.893739	0.896048	0.867574	0.800742	1.09682	1.02503

## Sheet: Suppl. Fig. 4
Male on chow
			WT								KO
Figure S4a	Body weight (g)	age (week)
		6	23.2	21	23.8	21.9	20.9	21.8	22.8		21	21	22.1	22.2	22.7	17.3	19.4	18.4	20.6	23.1	21.4	21.9	20.8	25.1
		7	25.4	22.8	25.5	23.6	23	23.9	24.3		21.7	23.2	24	23.2	22.7	19.7	21.9	20	22.8	24.8	23.6	23.6	23	26
		8	26.5	24.2	27.7	25.2	23.6	25.2	25.5		22.1	23.9	24.6	23.8	24.2	21.8	23.7	21.2	24.2	26	24.8	25.3	24.4	28.6
		9	27.9	25.8	29.1	25.6	25.5	26.9	26.9		23	25.1	26.3	24.8	25.5	22.7	24.8	22.2	25.2	27.3	25.7	26.9	25.6	29.7
		10	29.5	26.4	30	26.1	26.7	28.1	27.8		24	25.9	27.2	25.7	26.9	24.1	25.9	22.8	26.6	28.7	26.4	28.2	26.5	31.1
		11	30.2	27.2	32	26.8	28.1	28.1	27.9		24.8	27.3	28	26.5	27.6	25.1	27.2	23.5	27.6	29.5	27.5	29	27.9	31.5
		12	31.2	24.7	32.9	24.7	30.3	30.5	30.2		24.9	26.3	29.4	27.7	27.5	26.4	28.9	24.4	29.8	29.2	25.9	29.6	27.8	32.3
		13	32	26.8	33.9	24.8	30	31.1	30.6		25.8	28	29.5	28.4	28.5	26.1	28.2	24.5	29.6	30	28.1	30.6	29	33
		14	33.2	28.9	36.1	27.2	30.6	31.6	30.9		26.7	29.3	30.8	28.7	30.8	27.5	29.2	24.9	31.2	31.9	28.6	32.5	29.9	35
		glucose (mg/dL)			insulin (ng/mL)			FFA (mEq/L)			TG (mg/dL)
Figure S4b	Metabolites	WT	KO		WT	KO		WT	KO		WT	KO
		129	103		0.598	0.304		6.456	4.674		97	69
		83	97		0.364	0.345		4.653	1.11		90	75
		106	79		0.346	0.265		5.736	3.893		89	83
		104	85		0.427	0.321		6.107	5.052		83	87
		135	57		0.527	0.288		5.435	3.716		77	74
		158	104		0.478	0.284		4.651	3.221		75	70
		84	70		0.29	0.464		5.631	4.483		97	81
		81	88		0.299	0.323		3.583	4.635		81	72
		83	74		0.302	0.46		4.441	4.388		61	101
		121	109		0.335	0.443		4.007	3.508		73	77
		81	74		0.344	0.317		5.134	3.147		97	64
		99			0.452			3.221			99
		90			0.567			5.423			84
		97			0.531			5.74			90
		114			0.417			4.539			93
		97			0.363			4.959			107
		111			0.556			3.776			94
		97			0.383			4.348			84
Figure S4C	GTT	Minutes	WT (n=11)												KO (n=7)
	Glucose (mg/dL)	0	106	170	160	146	121	140	103	102	77	120	122		101	111	115	100	130	130	116
		15	530	532	580	536	539	480	500	390	390	520	460		500	399		440	511	560	528
		30	390	539	510	499	530	516	490	42	309	560	433		432	480	490	364	490	437	494
		60	291	263	336	294	326	420	350	295	199	307	312		298	225	259	203	347	379	337
		120	150	180	213	210	216	239	152	208	189	200	130		138	127	118	123	200	190	220
Figure S4D	ITT	Minutes	WT (n=20)																					KO (n=10)
	Glucose (mg/dL)	0	158	200	195	150	195	194	190	217	163	171	240	186	200	150	218	157	179	158	189	212		168	193	186	153	170	140	180	143	180	150
		30	116	150	125	95	98	79	116	101	123	121	105	140	121	112	130	51	140	122	96	158		98	119	120	91	73	107	83	108	96	116
		60	83	95	94	69	85	70	105	95	120	117	89	98	95	100	109	69	113	109	71	140		80	89	101	75	68	104	95	100	100	79
		120	160	134	126	120	112	140	124	131	114	121	99	130	150	88	121	90	155	160	103	100		120	140	112	124	102	132	117	117	99	125
Figure S4E	Adipose tissue weight		WT							KO
	(g)	SAT	0.312	0.142	0.516	0.596	0.558	0.897	0.195	0.398	0.301	0.496	0.297	0.412	0.412	0.265
		VAT	0.989	0.276	1.023	1.295	1.034	1.756	0.374	0.685	0.559	0.818	0.59	0.693	0.827	0.569
Figure S4F	ratio VAT/SAT	WT	KO
		3.16987	1.72111
		1.94366	1.85714
		1.98256	1.64919
		2.17282	1.98653
		1.85305	1.68204
		1.95764	2.00728
		1.91795	2.14717
Figure S4H	% of small and large adipocytes in SAT		WT							KO
		< 36.6 μm	59.4262	47.7376	55.3525	23.0769	60.6132	35.443	40.1274	66.7311	44.504	63.0705	59.9156	55.3991	56.7873	41.5459
		> 36.6 μm	40.5738	52.2624	44.6475	76.9231	39.3868	64.557	59.8726	33.2689	55.496	36.9295	40.0844	44.6009	43.2127	58.4541
			WT							KO
Figure S4I	% of small and large adipocytes in VAT	< 46.3 μm	64.5418	33.9181	29.7674	40.4844	34	81.5832	40.9091	36.7133	40.6832	49.5798	38.8158	46.8208	42.2713	33.9161
		> 46.3 μm	35.4582	66.0819	70.2326	59.5156	66	18.4168	59.0909	63.2867	59.3168	50.4202	61.1842	53.1792	57.7287	66.0839

## Sheet: Suppl. Fig. 5
Female on chow		Weeks
Fig. S5a	Body weight (g)	5		WT										KO
		6		17.9	19.5	17.6	18.2	18.2	17.7	16.5	18.6	15.6		17.4	17.9	16.9	18.3	16.4	16.7	15.3	17.5	16.5	17.8	17	19	17.4	17.3	17.5
		7		18.9	21	19.2	20.8	18.5	18.3	17.3	18.4	17.3		19.3	19.6	17.7	19.3	17.2	18.3	16.8	19	18.7	19	18.1	20.3	18.4	18.8	20
		8		20.7	21.5	20.2	21.5	19.4	20.1	18.9	19.9	18.2		20.2	19.2	18.7	21	17.8	18.6	17.5	18.9	19.4	20.3	18.3	22.3	20	19.8	20.2
		9		20.8	22	20.6	21.7	20.1	20.4	19.2	21.3	19.5		20.8	20.2	18.8	21.6	18.4	19.9	17.8	20.3	20.1	22.1	19.6	22.3	20.5	20.8	21.7
		10		22.1	22.7	22.5	23.5	20.5	21.5	20.7	22	19.4		21.9	20.3	19.8	22.3	18.6	21.2	19.5	21.9	20.5	22.2	20	23.5	21.5	20.9	22.1
		11		22.2	24.1	22.9	24.2	20.8	21.3	21	22.7	21		21.9	20.5	19.6	23.5	19.6	22.3	20.1	22.3	20.7	22.8	21	24.2	21.5	21.9	22.5
		12		23.2	22.7	23.8	24.3	21.3	22	21.1	21.7	18.8		22.8	21.6	20	23	19.1	22.2	21.2	22.5	21.3	24.7	20.9	24.9	22.2	22.4	24.4
Fig. S5b	GTT	Min	WT										KO
	Glucose (mg/dL)	0	132	133	154	157	147	387	279	127	176		337	139	195	192	162	265	279	369	189	115
		15	340	247	226	322	251	569	324	202	320		460	338	309	299	321	357	514	556	233	320
		30	298.5	355	192	216	216	502	317	217	215		347	237	237	148	167	328	491	458.5	233	320
		60	118	124	135	143	158	441	233	183	187		341	176	167	142	202	264	284	361	117	184
		120	132	98.5	109	101	197	395	211.5	131	163		208	110	116	138	104	211	274	235	99	118
Fig. S5c	ITT		WT										KO
	Glucose (mg/dL)	0	130	177	138	225	374	151	189	198	107		296	152	193	119	121	340	266	216	150	136
		30	123	102	55	92	369	75	42	108	83		87	114	119	114	108	186	258	108	95	98
		60	60			33	203	79		24	85		123	91	123	116	187	220	104	110	87	86
		120	109		83	193	209	94	65	61	132		112	124	152	139	102	288	184	229	134	127
Fig. S5d	Fabp4 gene expression fold change over D0		WT			KO
		D4	2.0484	58.9532	1.26356	1.60158	123.013	2.9742
		D8	479.371	179.603	36.6566	4	533.373	71.185

## Sheet: Suppl. Fig. 6
Male on HFD
Figure S6A	Metabolites	Glucose (mg/dL)			Insulin (ng/mL)			FFA (nmol/ul)			TG (mg/dL)
		WT	KO		WT	KO		WT	KO		WT	KO
		208	178		3.12621	2.19125		0.208391	0.099575		122	93
		266	272		1.74838	1.74838		0.099575	0.127185		70	93
		155	252		2.92938	1.94521		0.17266	0.173473		160	80
		242	193		1.84679	2.38809		0.119567	0.296597		70	116
		257	203		1.20708				0.233565		94	68
		215									139
Figure S6B	GTT	Minutes	WT						KO
	Glucose (mg/dL)	0	474	158	380	204	358	232	246	266	310	168	394.5	435
		15	576	600	582	297	473	396	496	501	488	280	563	578
		30	551	569	518	438	491	394	506	503.5	589	458	551.5	535.5
		60	557	546	341	282	238	327	524	449.5	343	272	582	559
		120	600	408	342	251	290	220	188	246	303	174	549.5	412
Figure S6C	ITT	Minutes	WT										KO
	Glucose (mg/dL)	0	130	177	138	225	374	151	189	198	107		296	152	193	119	121	340	266	216	150	136
		30	123	102	55	92	369	75	42	108	83		87	114	119	114	108	186	258	108	95	98
		60	60			33	203	79		24	85		123	91	123	116	187	220	104	110	87	86
		120	109		83	193	209	94	65	61	132		112	124	152	139	102	288	184	229	134	127

## Sheet: Suppl. Fig. 7
Female on HFD
			WT						KO
Fig. S7a	BW	0	18.4	19.5	21.1				18.2	18.6	17.5	20.4	19	20.2	20.1
	(g)	1	20.9	24.3	28				19	20	21	24	21	22.2	22
		2	21.1	23.7	31				23	21.7	23.5	25.4	23.6	31.2	28
		4	27.8	30	33.7				23.3	26.8	29.9	34	25.4	34	30
		6	25.6	31.2	36.7				25.3	27.1	27	34.5	26.9	38	33
		8	26	32	37.9				29	29.6	30.8	37.5	32.6	39.5	38
		11	28.9	27.6	40.1				33.3	34	36.9	42.7	34.5	41.3	38.8
		12	28.9	27.6	40.1				33.3	34	36.9	42.7	34.5	41.3	38.8
		13	29.5	27.6	40.1				34.1	34.2	36.1	40.2	31.6	38.5	37.6
		15	35.2	29.8	42.6				37.6	35.5	38.8	42	34.6	41.6	41.1
		Glucose (mg/dL)			FFA (nmol/ul)			TG (mg/dL)
Fig. S7b	Metabolites	WT	KO		WT	KO		WT	KO
		123	130		0.300155	0.304215		108	101
		113	188		0.317208	0.142614		90	100
		215	179		0.107695	0.198647		65	94
			181			0.148299			78
			206			0.163728			90
			196						85
			222						73
Fig. S7c	GTT	Min	WT				KO
	Glucose (mg/dL)	0	125	193	118		218	292	282	160	169	161
		15	323	432	235		472	600	528	523	192	334
		30	199	391	461		383	544.5	509	314	188	275
		60	196	341	177		348	577	265	170	166	161
		120	159	180	155		164	379	259	152	137	179.3
Fig. S7d	ITT	Min	WT				KO
	Glucose (mg/dL)	0	123	131	136		119	128	177	128	256	169	199
		15	64	93	73		61	92	74	69	127	164.5	281
		30	58	62	53		69	75	72	61	75	84	142
		60	50	41	24		64	28.5	28.5	37	62	75	82
		120	108	82	83		86	89	82	120	169	123	133
Fig. S7e	Adipose tissue weight		WT				KO
	(g)	SAT	1.04	1.01	2.15		1.38	2.46	1.904	1.96	1.22	2.09	1.377
		VAT	1.68	1.61	3.02		2.71	1.67	2.59	2.75	2.25	2.49	2.66
Fig. S7f	VAT / SAT ratio	WT	KO
		1.61538	1.96377
		1.59406	0.678862
		1.40465	1.36029
			1.40306
			1.84426
			1.19139
			1.93174

[truncated: 4 more sheets: Suppl. Fig. 8, Suppl. Fig. 9, Pathway SAT METSIM, Pathway VAT STAGE]
